# Supplementary material for: Assessing Various Control Samples for Microarray Gene Expression Profiling of Laryngeal Squamous Cell Carcinoma
Source: Biomolecules. 2021 Apr 16;11(4):588. doi: 10.3390/biom11040588 (PMC8072880; doi:10.3390/biom11040588)
Supplement: Supplementary file 1 [file biomolecules-11-00588-s001.zip › Supplementary Material.xlsx]

## Sheet: S1
GO Consortium PANTHER result - list of the processes
GO biological process name	Accession	Homo sapiens - REFLIST (20595)	upload_1 (2075)	upload_1 (expected)	upload_1 (over/under)	upload_1 (fold Enrichment)	upload_1 (raw P-value)	upload_1 (FDR)
peptide antigen assembly with MHC class II protein complex	GO:0002503	4	4	.40	+	9.93	3.62E-03	4.43E-02
dendritic cell antigen processing and presentation	GO:0002468	4	4	.40	+	9.93	3.62E-03	4.42E-02
flavonoid glucuronidation	GO:0052696	9	9	.91	+	9.93	1.00E-05	2.82E-04
regulation of hippocampal neuron apoptotic process	GO:0110089	4	4	.40	+	9.93	3.62E-03	4.42E-02
MHC class II protein complex assembly	GO:0002399	4	4	.40	+	9.93	3.62E-03	4.42E-02
negative regulation of cellular glucuronidation	GO:2001030	8	8	.81	+	9.93	3.19E-05	8.04E-04
Tie signaling pathway	GO:0048014	4	4	.40	+	9.93	3.62E-03	4.41E-02
negative regulation of glucuronosyltransferase activity	GO:1904224	8	8	.81	+	9.93	3.19E-05	8.03E-04
regulation of glucuronosyltransferase activity	GO:1904223	8	8	.81	+	9.93	3.19E-05	8.02E-04
negative regulation of prostatic bud formation	GO:0060686	4	4	.40	+	9.93	3.62E-03	4.41E-02
regulation of cellular glucuronidation	GO:2001029	9	8	.91	+	8.82	5.55E-05	1.31E-03
regulation of natural killer cell chemotaxis	GO:2000501	8	7	.81	+	8.68	1.77E-04	3.63E-03
positive regulation of fever generation	GO:0031622	7	6	.71	+	8.51	5.69E-04	9.74E-03
peptide antigen assembly with MHC protein complex	GO:0002501	6	5	.60	+	8.27	1.84E-03	2.58E-02
positive regulation of natural killer cell chemotaxis	GO:2000503	6	5	.60	+	8.27	1.84E-03	2.58E-02
flavone metabolic process	GO:0051552	6	5	.60	+	8.27	1.84E-03	2.58E-02
regulation of prostatic bud formation	GO:0060685	6	5	.60	+	8.27	1.84E-03	2.58E-02
xenobiotic glucuronidation	GO:0052697	11	9	1.11	+	8.12	2.92E-05	7.46E-04
negative regulation of T cell mediated cytotoxicity	GO:0001915	9	7	.91	+	7.72	2.90E-04	5.62E-03
regulation of fever generation	GO:0031620	9	7	.91	+	7.72	2.90E-04	5.61E-03
blood vessel maturation	GO:0001955	8	6	.81	+	7.44	9.18E-04	1.45E-02
CD8-positive, alpha-beta T cell differentiation	GO:0043374	8	6	.81	+	7.44	9.18E-04	1.44E-02
negative regulation of myeloid leukocyte mediated immunity	GO:0002887	8	6	.81	+	7.44	9.18E-04	1.44E-02
lipoxin biosynthetic process	GO:2001301	7	5	.71	+	7.09	2.92E-03	3.75E-02
intramembranous ossification	GO:0001957	7	5	.71	+	7.09	2.92E-03	3.75E-02
MHC protein complex assembly	GO:0002396	7	5	.71	+	7.09	2.92E-03	3.74E-02
negative regulation of dendritic cell apoptotic process	GO:2000669	7	5	.71	+	7.09	2.92E-03	3.74E-02
direct ossification	GO:0036072	7	5	.71	+	7.09	2.92E-03	3.74E-02
positive regulation of protein kinase C activity	GO:1900020	7	5	.71	+	7.09	2.92E-03	3.74E-02
regulation of protein kinase C activity	GO:1900019	7	5	.71	+	7.09	2.92E-03	3.73E-02
mesenchymal-epithelial cell signaling	GO:0060638	7	5	.71	+	7.09	2.92E-03	3.73E-02
dendritic cell chemotaxis	GO:0002407	17	12	1.71	+	7.01	3.95E-06	1.20E-04
negative regulation of leukocyte degranulation	GO:0043301	10	7	1.01	+	6.95	4.54E-04	8.01E-03
positive regulation of macrophage cytokine production	GO:0060907	10	7	1.01	+	6.95	4.54E-04	8.01E-03
CD8-positive, alpha-beta T cell activation	GO:0036037	12	8	1.21	+	6.62	2.24E-04	4.47E-03
negative regulation of antigen processing and presentation	GO:0002578	9	6	.91	+	6.62	1.41E-03	2.08E-02
positive regulation of blood vessel endothelial cell proliferation involved in sprouting angiogenesis	GO:1903589	9	6	.91	+	6.62	1.41E-03	2.08E-02
regulation of dendritic cell antigen processing and presentation	GO:0002604	11	7	1.11	+	6.32	6.84E-04	1.14E-02
synapse pruning	GO:0098883	11	7	1.11	+	6.32	6.84E-04	1.14E-02
dendritic cell migration	GO:0036336	22	14	2.22	+	6.32	1.51E-06	4.88E-05
negative regulation of neuroinflammatory response	GO:0150079	13	8	1.31	+	6.11	3.32E-04	6.24E-03
flavonoid metabolic process	GO:0009812	15	9	1.51	+	5.96	1.62E-04	3.36E-03
negative regulation of complement activation	GO:0045916	10	6	1.01	+	5.96	2.09E-03	2.86E-02
angiotensin maturation	GO:0002003	12	7	1.21	+	5.79	9.98E-04	1.55E-02
regulation of angiotensin levels in blood	GO:0002002	12	7	1.21	+	5.79	9.98E-04	1.55E-02
negative regulation of mast cell activation	GO:0033004	12	7	1.21	+	5.79	9.98E-04	1.55E-02
negative T cell selection	GO:0043383	12	7	1.21	+	5.79	9.98E-04	1.55E-02
cell junction disassembly	GO:0150146	12	7	1.21	+	5.79	9.98E-04	1.54E-02
regulation of antigen processing and presentation	GO:0002577	21	12	2.12	+	5.67	1.91E-05	5.10E-04
negative regulation of humoral immune response	GO:0002921	14	8	1.41	+	5.67	4.81E-04	8.44E-03
glomerulus vasculature development	GO:0072012	18	10	1.81	+	5.51	1.13E-04	2.50E-03
mast cell activation involved in immune response	GO:0002279	20	11	2.02	+	5.46	5.52E-05	1.31E-03
mast cell degranulation	GO:0043303	20	11	2.02	+	5.46	5.52E-05	1.31E-03
regulation of neutrophil activation	GO:1902563	11	6	1.11	+	5.41	2.98E-03	3.77E-02
positive regulation of chemokine (C-X-C motif) ligand 2 production	GO:2000343	11	6	1.11	+	5.41	2.98E-03	3.76E-02
negative thymic T cell selection	GO:0045060	11	6	1.11	+	5.41	2.98E-03	3.76E-02
positive thymic T cell selection	GO:0045059	11	6	1.11	+	5.41	2.98E-03	3.76E-02
positive regulation of heat generation	GO:0031652	11	6	1.11	+	5.41	2.98E-03	3.75E-02
mast cell activation	GO:0045576	24	13	2.42	+	5.38	1.32E-05	3.63E-04
regulation of systemic arterial blood pressure by circulatory renin-angiotensin	GO:0001991	15	8	1.51	+	5.29	6.78E-04	1.13E-02
regulation of macrophage cytokine production	GO:0010935	15	8	1.51	+	5.29	6.78E-04	1.13E-02
eosinophil chemotaxis	GO:0048245	17	9	1.71	+	5.25	3.27E-04	6.17E-03
kidney vasculature development	GO:0061440	19	10	1.91	+	5.22	1.59E-04	3.33E-03
renal system vasculature development	GO:0061437	19	10	1.91	+	5.22	1.59E-04	3.32E-03
mast cell mediated immunity	GO:0002448	21	11	2.12	+	5.20	7.72E-05	1.78E-03
regulation of neutrophil chemotaxis	GO:0090022	31	16	3.12	+	5.12	2.19E-06	6.93E-05
monocyte chemotaxis	GO:0002548	41	21	4.13	+	5.08	6.48E-08	2.69E-06
lymphocyte chemotaxis	GO:0048247	49	25	4.94	+	5.06	3.93E-09	1.91E-07
positive regulation of vasculogenesis	GO:2001214	12	6	1.21	+	4.96	4.12E-03	4.92E-02
regulation of dendritic cell differentiation	GO:2001198	12	6	1.21	+	4.96	4.12E-03	4.92E-02
negative regulation of mononuclear cell migration	GO:0071676	22	11	2.22	+	4.96	1.06E-04	2.37E-03
immunological synapse formation	GO:0001771	12	6	1.21	+	4.96	4.12E-03	4.91E-02
positive regulation of lymphocyte chemotaxis	GO:0140131	20	10	2.02	+	4.96	2.19E-04	4.38E-03
regulation of keratinocyte migration	GO:0051547	14	7	1.41	+	4.96	1.96E-03	2.71E-02
leukocyte tethering or rolling	GO:0050901	20	10	2.02	+	4.96	2.19E-04	4.38E-03
positive regulation of neutrophil chemotaxis	GO:0090023	24	12	2.42	+	4.96	5.19E-05	1.24E-03
lymph node development	GO:0048535	18	9	1.81	+	4.96	4.51E-04	8.01E-03
regulation of heat generation	GO:0031650	14	7	1.41	+	4.96	1.96E-03	2.71E-02
macrophage migration	GO:1905517	20	10	2.02	+	4.96	2.19E-04	4.37E-03
macrophage chemotaxis	GO:0048246	14	7	1.41	+	4.96	1.96E-03	2.71E-02
regulation of memory T cell differentiation	GO:0043380	12	6	1.21	+	4.96	4.12E-03	4.91E-02
negative regulation of B cell proliferation	GO:0030889	18	9	1.81	+	4.96	4.51E-04	8.00E-03
G protein-coupled purinergic nucleotide receptor signaling pathway	GO:0035589	14	7	1.41	+	4.96	1.96E-03	2.70E-02
sequestering of extracellular ligand from receptor	GO:0035581	14	7	1.41	+	4.96	1.96E-03	2.70E-02
negative regulation of macrophage activation	GO:0043031	18	9	1.81	+	4.96	4.51E-04	8.00E-03
potassium ion export across plasma membrane	GO:0097623	14	7	1.41	+	4.96	1.96E-03	2.70E-02
positive regulation of keratinocyte proliferation	GO:0010838	14	7	1.41	+	4.96	1.96E-03	2.70E-02
eosinophil migration	GO:0072677	18	9	1.81	+	4.96	4.51E-04	7.99E-03
negative regulation of leukocyte chemotaxis	GO:0002689	18	9	1.81	+	4.96	4.51E-04	7.98E-03
negative regulation of leukocyte migration	GO:0002686	43	21	4.33	+	4.85	1.21E-07	4.85E-06
regulation of lymphocyte chemotaxis	GO:1901623	25	12	2.52	+	4.76	7.04E-05	1.64E-03
positive regulation of macrophage migration	GO:1905523	25	12	2.52	+	4.76	7.04E-05	1.64E-03
leukocyte adhesion to vascular endothelial cell	GO:0061756	21	10	2.12	+	4.73	2.96E-04	5.72E-03
leukocyte migration involved in inflammatory response	GO:0002523	19	9	1.91	+	4.70	6.11E-04	1.03E-02
cellular glucuronidation	GO:0052695	19	9	1.91	+	4.70	6.11E-04	1.03E-02
lymphocyte migration	GO:0072676	74	35	7.46	+	4.69	1.68E-11	1.11E-09
regulation of vasculogenesis	GO:2001212	17	8	1.71	+	4.67	1.27E-03	1.90E-02
negative regulation of interleukin-12 production	GO:0032695	17	8	1.71	+	4.67	1.27E-03	1.89E-02
positive regulation of macrophage chemotaxis	GO:0010759	17	8	1.71	+	4.67	1.27E-03	1.89E-02
pulmonary valve morphogenesis	GO:0003184	17	8	1.71	+	4.67	1.27E-03	1.89E-02
branching involved in salivary gland morphogenesis	GO:0060445	15	7	1.51	+	4.63	2.64E-03	3.47E-02
complement activation, alternative pathway	GO:0006957	15	7	1.51	+	4.63	2.64E-03	3.47E-02
regulation of vascular associated smooth muscle cell differentiation	GO:1905063	15	7	1.51	+	4.63	2.64E-03	3.46E-02
positive regulation of T cell chemotaxis	GO:0010820	15	7	1.51	+	4.63	2.64E-03	3.46E-02
renal filtration	GO:0097205	15	7	1.51	+	4.63	2.64E-03	3.46E-02
regulation of complement activation	GO:0030449	117	54	11.79	+	4.58	1.30E-16	1.51E-14
regulation of granulocyte chemotaxis	GO:0071622	48	22	4.84	+	4.55	1.45E-07	5.70E-06
negative regulation of leukocyte mediated cytotoxicity	GO:0001911	22	10	2.22	+	4.51	3.96E-04	7.23E-03
regulation of cellular extravasation	GO:0002691	33	15	3.32	+	4.51	1.49E-05	4.04E-04
regulation of neutrophil migration	GO:1902622	42	19	4.23	+	4.49	1.18E-06	3.97E-05
regulation of systemic arterial blood pressure by renin-angiotensin	GO:0003081	20	9	2.02	+	4.47	8.15E-04	1.32E-02
negative regulation of vascular associated smooth muscle cell proliferation	GO:1904706	20	9	2.02	+	4.47	8.15E-04	1.31E-02
mononuclear cell migration	GO:0071674	105	47	10.58	+	4.44	2.95E-14	2.61E-12
regulation of T cell mediated cytotoxicity	GO:0001914	38	17	3.83	+	4.44	4.81E-06	1.44E-04
positive regulation of granulocyte chemotaxis	GO:0071624	27	12	2.72	+	4.41	1.25E-04	2.70E-03
negative regulation of focal adhesion assembly	GO:0051895	18	8	1.81	+	4.41	1.69E-03	2.40E-02
negative regulation of cell-substrate junction organization	GO:0150118	18	8	1.81	+	4.41	1.69E-03	2.40E-02
positive regulation of myeloid leukocyte cytokine production involved in immune response	GO:0061081	18	8	1.81	+	4.41	1.69E-03	2.40E-02
heterotypic cell-cell adhesion	GO:0034113	34	15	3.43	+	4.38	1.97E-05	5.24E-04
negative regulation of B cell activation	GO:0050869	34	15	3.43	+	4.38	1.97E-05	5.23E-04
regulation of macrophage migration	GO:1905521	41	18	4.13	+	4.36	3.14E-06	9.64E-05
pigment catabolic process	GO:0046149	16	7	1.61	+	4.34	3.51E-03	4.36E-02
lipoxygenase pathway	GO:0019372	16	7	1.61	+	4.34	3.51E-03	4.35E-02
porphyrin-containing compound catabolic process	GO:0006787	16	7	1.61	+	4.34	3.51E-03	4.35E-02
tetrapyrrole catabolic process	GO:0033015	16	7	1.61	+	4.34	3.51E-03	4.35E-02
regulation of membrane invagination	GO:1905153	16	7	1.61	+	4.34	3.51E-03	4.34E-02
extracellular negative regulation of signal transduction	GO:1900116	16	7	1.61	+	4.34	3.51E-03	4.34E-02
extracellular regulation of signal transduction	GO:1900115	16	7	1.61	+	4.34	3.51E-03	4.34E-02
regulation of T cell chemotaxis	GO:0010819	16	7	1.61	+	4.34	3.51E-03	4.33E-02
heme catabolic process	GO:0042167	16	7	1.61	+	4.34	3.51E-03	4.33E-02
regulation of blood vessel endothelial cell proliferation involved in sprouting angiogenesis	GO:1903587	16	7	1.61	+	4.34	3.51E-03	4.33E-02
vascular associated smooth muscle contraction	GO:0014829	16	7	1.61	+	4.34	3.51E-03	4.32E-02
positive regulation of T-helper 1 type immune response	GO:0002827	16	7	1.61	+	4.34	3.51E-03	4.32E-02
positive regulation of cellular extravasation	GO:0002693	16	7	1.61	+	4.34	3.51E-03	4.32E-02
regulation of humoral immune response	GO:0002920	140	61	14.11	+	4.32	1.22E-17	1.55E-15
positive regulation of neutrophil migration	GO:1902624	30	13	3.02	+	4.30	8.07E-05	1.85E-03
negative regulation of cell junction assembly	GO:1901889	30	13	3.02	+	4.30	8.07E-05	1.85E-03
T cell migration	GO:0072678	30	13	3.02	+	4.30	8.07E-05	1.85E-03
cellular extravasation	GO:0045123	44	19	4.43	+	4.29	2.04E-06	6.47E-05
toll-like receptor 4 signaling pathway	GO:0034142	21	9	2.12	+	4.25	1.07E-03	1.64E-02
positive regulation of transforming growth factor beta production	GO:0071636	21	9	2.12	+	4.25	1.07E-03	1.64E-02
positive regulation of alpha-beta T cell proliferation	GO:0046641	21	9	2.12	+	4.25	1.07E-03	1.64E-02
pulmonary valve development	GO:0003177	21	9	2.12	+	4.25	1.07E-03	1.64E-02
regulation of B cell proliferation	GO:0030888	63	27	6.35	+	4.25	1.75E-08	7.73E-07
opsonization	GO:0008228	71	30	7.15	+	4.19	3.73E-09	1.82E-07
regulation of CD8-positive, alpha-beta T cell activation	GO:2001185	19	8	1.91	+	4.18	2.21E-03	2.98E-02
thymic T cell selection	GO:0045061	19	8	1.91	+	4.18	2.21E-03	2.98E-02
negative regulation of natural killer cell mediated immunity	GO:0002716	19	8	1.91	+	4.18	2.21E-03	2.98E-02
chemokine-mediated signaling pathway	GO:0070098	79	33	7.96	+	4.15	7.93E-10	4.24E-08
neutrophil chemotaxis	GO:0030593	77	32	7.76	+	4.12	1.58E-09	8.07E-08
negative regulation of leukocyte mediated immunity	GO:0002704	53	22	5.34	+	4.12	5.56E-07	1.97E-05
mature B cell differentiation involved in immune response	GO:0002313	22	9	2.22	+	4.06	1.39E-03	2.05E-02
negative regulation of smooth muscle cell migration	GO:0014912	22	9	2.22	+	4.06	1.39E-03	2.05E-02
negative regulation of T cell mediated immunity	GO:0002710	22	9	2.22	+	4.06	1.39E-03	2.05E-02
positive regulation of acute inflammatory response	GO:0002675	27	11	2.72	+	4.04	4.30E-04	7.79E-03
positive regulation of lymphocyte migration	GO:2000403	37	15	3.73	+	4.02	4.30E-05	1.05E-03
regulation of phospholipase C activity	GO:1900274	47	19	4.74	+	4.01	4.41E-06	1.33E-04
cardiac epithelial to mesenchymal transition	GO:0060317	25	10	2.52	+	3.97	8.74E-04	1.39E-02
vocalization behavior	GO:0071625	20	8	2.02	+	3.97	2.84E-03	3.68E-02
negative regulation of vascular permeability	GO:0043116	20	8	2.02	+	3.97	2.84E-03	3.67E-02
positive regulation of bone mineralization	GO:0030501	40	16	4.03	+	3.97	2.75E-05	7.08E-04
positive regulation of phospholipase C activity	GO:0010863	45	18	4.53	+	3.97	8.80E-06	2.49E-04
leukocyte cell-cell adhesion	GO:0007159	55	22	5.54	+	3.97	9.15E-07	3.13E-05
leukocyte chemotaxis	GO:0030595	141	56	14.21	+	3.94	6.27E-15	6.07E-13
negative regulation of chemotaxis	GO:0050922	58	23	5.84	+	3.94	5.88E-07	2.07E-05
cellular defense response	GO:0006968	53	21	5.34	+	3.93	1.82E-06	5.79E-05
regulation of T cell migration	GO:2000404	43	17	4.33	+	3.92	1.75E-05	4.71E-04
retinoic acid metabolic process	GO:0042573	33	13	3.32	+	3.91	1.73E-04	3.57E-03
regulation of neuroinflammatory response	GO:0150077	33	13	3.32	+	3.91	1.73E-04	3.56E-03
cellular response to chemokine	GO:1990869	89	35	8.97	+	3.90	8.91E-10	4.68E-08
response to chemokine	GO:1990868	89	35	8.97	+	3.90	8.91E-10	4.67E-08
mature B cell differentiation	GO:0002335	28	11	2.82	+	3.90	5.51E-04	9.49E-03
regulation of macrophage chemotaxis	GO:0010758	28	11	2.82	+	3.90	5.51E-04	9.48E-03
peptide cross-linking	GO:0018149	102	40	10.28	+	3.89	6.13E-11	3.77E-09
synaptic membrane adhesion	GO:0099560	23	9	2.32	+	3.88	1.78E-03	2.51E-02
positive regulation of B cell proliferation	GO:0030890	41	16	4.13	+	3.87	3.50E-05	8.71E-04
B cell receptor signaling pathway	GO:0050853	129	50	13.00	+	3.85	3.67E-13	2.97E-11
regulation of lymphocyte migration	GO:2000401	62	24	6.25	+	3.84	4.79E-07	1.72E-05
embryonic digestive tract development	GO:0048566	31	12	3.12	+	3.84	3.47E-04	6.51E-03
negative regulation of interleukin-6 production	GO:0032715	44	17	4.43	+	3.83	2.23E-05	5.85E-04
granulocyte chemotaxis	GO:0071621	83	32	8.36	+	3.83	6.80E-09	3.17E-07
mesodermal cell differentiation	GO:0048333	26	10	2.62	+	3.82	1.11E-03	1.69E-02
negative regulation of cell killing	GO:0031342	26	10	2.62	+	3.82	1.11E-03	1.69E-02
antigen processing and presentation of endogenous antigen	GO:0019883	26	10	2.62	+	3.82	1.11E-03	1.69E-02
regulation of interleukin-12 production	GO:0032655	60	23	6.05	+	3.80	9.44E-07	3.22E-05
regulation of systemic arterial blood pressure by hormone	GO:0001990	34	13	3.43	+	3.79	2.19E-04	4.38E-03
positive regulation of leukocyte mediated cytotoxicity	GO:0001912	55	21	5.54	+	3.79	2.92E-06	8.98E-05
respiratory burst	GO:0045730	21	8	2.12	+	3.78	3.62E-03	4.42E-02
regulation of endothelial cell chemotaxis	GO:2001026	21	8	2.12	+	3.78	3.62E-03	4.42E-02
calcium-dependent cell-cell adhesion via plasma membrane cell adhesion molecules	GO:0016339	42	16	4.23	+	3.78	4.42E-05	1.08E-03
regulation of leukocyte mediated cytotoxicity	GO:0001910	79	30	7.96	+	3.77	2.63E-08	1.14E-06
positive regulation of T cell mediated cytotoxicity	GO:0001916	29	11	2.92	+	3.76	6.97E-04	1.15E-02
neutrophil migration	GO:1990266	87	33	8.77	+	3.76	5.50E-09	2.63E-07
regulation of monocyte chemotaxis	GO:0090025	29	11	2.92	+	3.76	6.97E-04	1.15E-02
positive T cell selection	GO:0043368	29	11	2.92	+	3.76	6.97E-04	1.15E-02
negative regulation of cell-matrix adhesion	GO:0001953	37	14	3.73	+	3.76	1.39E-04	2.93E-03
regulation of smooth muscle cell migration	GO:0014910	61	23	6.15	+	3.74	1.19E-06	3.96E-05
leukocyte migration	GO:0050900	378	142	38.08	+	3.73	7.20E-34	5.16E-31
uronic acid metabolic process	GO:0006063	24	9	2.42	+	3.72	2.25E-03	3.02E-02
glucuronate metabolic process	GO:0019585	24	9	2.42	+	3.72	2.25E-03	3.02E-02
microglial cell activation	GO:0001774	32	12	3.22	+	3.72	4.38E-04	7.86E-03
regulation of vascular endothelial growth factor production	GO:0010574	32	12	3.22	+	3.72	4.38E-04	7.85E-03
positive regulation of interferon-gamma production	GO:0032729	67	25	6.75	+	3.70	4.85E-07	1.74E-05
cell chemotaxis	GO:0060326	202	75	20.35	+	3.69	3.40E-18	4.51E-16
regulation of positive chemotaxis	GO:0050926	27	10	2.72	+	3.68	1.40E-03	2.06E-02
positive regulation of smooth muscle cell migration	GO:0014911	38	14	3.83	+	3.66	1.74E-04	3.58E-03
positive regulation of T cell migration	GO:2000406	30	11	3.02	+	3.64	8.75E-04	1.39E-02
regulation of superoxide metabolic process	GO:0090322	30	11	3.02	+	3.64	8.75E-04	1.39E-02
negative regulation of antigen receptor-mediated signaling pathway	GO:0050858	30	11	3.02	+	3.64	8.75E-04	1.39E-02
positive regulation of interleukin-12 production	GO:0032735	41	15	4.13	+	3.63	1.10E-04	2.43E-03
B cell proliferation	GO:0042100	41	15	4.13	+	3.63	1.10E-04	2.42E-03
regulation of systemic arterial blood pressure mediated by a chemical signal	GO:0003044	44	16	4.43	+	3.61	6.94E-05	1.63E-03
activation of phospholipase C activity	GO:0007202	33	12	3.32	+	3.61	5.48E-04	9.47E-03
long-chain fatty acid biosynthetic process	GO:0042759	33	12	3.32	+	3.61	5.48E-04	9.46E-03
regulation of leukocyte chemotaxis	GO:0002688	121	44	12.19	+	3.61	5.08E-11	3.16E-09
regulation of natural killer cell mediated immunity	GO:0002715	47	17	4.74	+	3.59	4.39E-05	1.07E-03
positive regulation of ossification	GO:0045778	50	18	5.04	+	3.57	2.78E-05	7.14E-04
cell adhesion mediated by integrin	GO:0033627	25	9	2.52	+	3.57	2.81E-03	3.64E-02
regulation of lipopolysaccharide-mediated signaling pathway	GO:0031664	25	9	2.52	+	3.57	2.81E-03	3.64E-02
regulation of bone mineralization	GO:0030500	75	27	7.56	+	3.57	3.06E-07	1.14E-05
myeloid leukocyte migration	GO:0097529	125	45	12.59	+	3.57	4.03E-11	2.53E-09
positive regulation of chemotaxis	GO:0050921	142	51	14.31	+	3.56	2.21E-12	1.65E-10
regulation of mononuclear cell migration	GO:0071675	112	40	11.28	+	3.54	5.81E-10	3.15E-08
negative regulation of interleukin-2 production	GO:0032703	28	10	2.82	+	3.54	1.75E-03	2.48E-02
negative regulation of biomineral tissue development	GO:0070168	28	10	2.82	+	3.54	1.75E-03	2.47E-02
positive regulation of vascular endothelial growth factor production	GO:0010575	28	10	2.82	+	3.54	1.75E-03	2.47E-02
regulation of T-helper 1 type immune response	GO:0002825	28	10	2.82	+	3.54	1.75E-03	2.47E-02
complement activation	GO:0006956	177	63	17.83	+	3.53	8.19E-15	7.83E-13
negative regulation of smooth muscle cell proliferation	GO:0048662	45	16	4.53	+	3.53	8.61E-05	1.96E-03
negative regulation of lymphocyte mediated immunity	GO:0002707	45	16	4.53	+	3.53	8.61E-05	1.96E-03
regulation of interleukin-4 production	GO:0032673	31	11	3.12	+	3.52	1.09E-03	1.66E-02
positive regulation of CD4-positive, alpha-beta T cell differentiation	GO:0043372	31	11	3.12	+	3.52	1.09E-03	1.66E-02
granulocyte migration	GO:0097530	96	34	9.67	+	3.52	1.31E-08	5.90E-07
immunoglobulin mediated immune response	GO:0016064	201	71	20.25	+	3.51	2.23E-16	2.46E-14
negative regulation of interleukin-1 production	GO:0032692	34	12	3.43	+	3.50	6.81E-04	1.13E-02
B cell mediated immunity	GO:0019724	204	72	20.55	+	3.50	1.42E-16	1.61E-14
positive regulation of CD4-positive, alpha-beta T cell activation	GO:2000516	37	13	3.73	+	3.49	4.27E-04	7.73E-03
complement activation, classical pathway	GO:0006958	161	56	16.22	+	3.45	5.42E-13	4.30E-11
B cell activation involved in immune response	GO:0002312	46	16	4.63	+	3.45	1.06E-04	2.36E-03
humoral immune response mediated by circulating immunoglobulin	GO:0002455	167	58	16.83	+	3.45	2.21E-13	1.84E-11
interferon-gamma-mediated signaling pathway	GO:0060333	72	25	7.25	+	3.45	1.42E-06	4.62E-05
glomerulus development	GO:0032835	52	18	5.24	+	3.44	4.24E-05	1.04E-03
positive regulation of positive chemotaxis	GO:0050927	26	9	2.62	+	3.44	3.48E-03	4.34E-02
regulation of T cell mediated immunity	GO:0002709	78	27	7.86	+	3.44	5.75E-07	2.03E-05
negative regulation of biomineralization	GO:0110150	29	10	2.92	+	3.42	2.16E-03	2.94E-02
regulation of B cell differentiation	GO:0045577	29	10	2.92	+	3.42	2.16E-03	2.94E-02
aorta morphogenesis	GO:0035909	29	10	2.92	+	3.42	2.16E-03	2.93E-02
positive regulation of phospholipase activity	GO:0010518	61	21	6.15	+	3.42	1.08E-05	3.01E-04
positive regulation of leukocyte chemotaxis	GO:0002690	93	32	9.37	+	3.42	6.01E-08	2.52E-06
phagocytosis, engulfment	GO:0006911	131	45	13.20	+	3.41	1.41E-10	8.30E-09
blood vessel remodeling	GO:0001974	35	12	3.53	+	3.40	8.39E-04	1.35E-02
cellular response to nutrient	GO:0031670	35	12	3.53	+	3.40	8.39E-04	1.35E-02
positive regulation of phosphatidylinositol 3-kinase activity	GO:0043552	35	12	3.53	+	3.40	8.39E-04	1.34E-02
smooth muscle cell differentiation	GO:0051145	35	12	3.53	+	3.40	8.39E-04	1.34E-02
regulation of interferon-gamma production	GO:0032649	108	37	10.88	+	3.40	6.32E-09	2.97E-07
cellular response to interferon-gamma	GO:0071346	158	54	15.92	+	3.39	2.46E-12	1.82E-10
regulation of transforming growth factor beta production	GO:0071634	41	14	4.13	+	3.39	3.30E-04	6.20E-03
T cell selection	GO:0045058	41	14	4.13	+	3.39	3.30E-04	6.20E-03
positive regulation of phosphatidylinositol 3-kinase signaling	GO:0014068	91	31	9.17	+	3.38	1.16E-07	4.65E-06
purinergic nucleotide receptor signaling pathway	GO:0035590	47	16	4.74	+	3.38	1.30E-04	2.78E-03
positive regulation of angiogenesis	GO:0045766	156	53	15.72	+	3.37	4.71E-12	3.33E-10
positive regulation of vasculature development	GO:1904018	156	53	15.72	+	3.37	4.71E-12	3.32E-10
regulation of bone remodeling	GO:0046850	53	18	5.34	+	3.37	5.20E-05	1.24E-03
regulation of macrophage activation	GO:0043030	56	19	5.64	+	3.37	3.29E-05	8.21E-04
positive regulation of alpha-beta T cell activation	GO:0046635	65	22	6.55	+	3.36	8.34E-06	2.37E-04
regulation of chemotaxis	GO:0050920	222	75	22.37	+	3.35	2.30E-16	2.52E-14
regulation of leukocyte migration	GO:0002685	208	70	20.96	+	3.34	2.69E-15	2.77E-13
regulation of tissue remodeling	GO:0034103	75	25	7.56	+	3.31	2.60E-06	8.09E-05
regulation of cell adhesion mediated by integrin	GO:0033628	48	16	4.84	+	3.31	1.59E-04	3.32E-03
Fc receptor mediated stimulatory signaling pathway	GO:0002431	138	46	13.90	+	3.31	1.99E-10	1.15E-08
heterophilic cell-cell adhesion via plasma membrane cell adhesion molecules	GO:0007157	48	16	4.84	+	3.31	1.59E-04	3.32E-03
positive regulation of lymphocyte proliferation	GO:0050671	138	46	13.90	+	3.31	1.99E-10	1.15E-08
positive regulation of biomineral tissue development	GO:0070169	48	16	4.84	+	3.31	1.59E-04	3.32E-03
regulation of biomineral tissue development	GO:0070167	93	31	9.37	+	3.31	1.72E-07	6.66E-06
regulation of natural killer cell activation	GO:0032814	36	12	3.63	+	3.31	1.03E-03	1.58E-02
regulation of interferon-alpha production	GO:0032647	30	10	3.02	+	3.31	2.64E-03	3.46E-02
positive regulation of cell killing	GO:0031343	72	24	7.25	+	3.31	4.09E-06	1.24E-04
membrane depolarization during action potential	GO:0086010	30	10	3.02	+	3.31	2.64E-03	3.45E-02
negative regulation of fatty acid metabolic process	GO:0045922	36	12	3.63	+	3.31	1.03E-03	1.58E-02
endocardial cushion morphogenesis	GO:0003203	33	11	3.32	+	3.31	1.65E-03	2.36E-02
positive regulation of mononuclear cell proliferation	GO:0032946	139	46	14.00	+	3.28	2.42E-10	1.38E-08
positive regulation of leukocyte migration	GO:0002687	136	45	13.70	+	3.28	3.79E-10	2.13E-08
negative regulation of leukocyte activation	GO:0002695	179	59	18.03	+	3.27	8.41E-13	6.50E-11
Fc-gamma receptor signaling pathway	GO:0038094	137	45	13.80	+	3.26	4.60E-10	2.55E-08
positive regulation of phagocytosis	GO:0050766	64	21	6.45	+	3.26	1.95E-05	5.20E-04
regulation of cell killing	GO:0031341	113	37	11.39	+	3.25	1.69E-08	7.45E-07
positive regulation of T cell mediated immunity	GO:0002711	52	17	5.24	+	3.24	1.22E-04	2.65E-03
positive regulation of biomineralization	GO:0110151	49	16	4.94	+	3.24	1.94E-04	3.96E-03
mesenchyme morphogenesis	GO:0072132	49	16	4.94	+	3.24	1.94E-04	3.95E-03
regulation of endothelial cell apoptotic process	GO:2000351	49	16	4.94	+	3.24	1.94E-04	3.95E-03
cochlea development	GO:0090102	49	16	4.94	+	3.24	1.94E-04	3.94E-03
regulation of biomineralization	GO:0110149	95	31	9.57	+	3.24	2.53E-07	9.56E-06
regulation of bone resorption	GO:0045124	46	15	4.63	+	3.24	3.08E-04	5.87E-03
negative regulation of leukocyte apoptotic process	GO:2000107	46	15	4.63	+	3.24	3.08E-04	5.86E-03
immune response-regulating cell surface receptor signaling pathway involved in phagocytosis	GO:0002433	135	44	13.60	+	3.23	8.73E-10	4.62E-08
Fc-gamma receptor signaling pathway involved in phagocytosis	GO:0038096	135	44	13.60	+	3.23	8.73E-10	4.60E-08
regulation of natural killer cell mediated cytotoxicity	GO:0042269	43	14	4.33	+	3.23	4.90E-04	8.59E-03
negative regulation of interferon-gamma production	GO:0032689	40	13	4.03	+	3.23	7.81E-04	1.27E-02
endodermal cell differentiation	GO:0035987	40	13	4.03	+	3.23	7.81E-04	1.27E-02
positive regulation of lymphocyte differentiation	GO:0045621	102	33	10.28	+	3.21	1.24E-07	4.96E-06
regulation of alpha-beta T cell proliferation	GO:0046640	34	11	3.43	+	3.21	2.00E-03	2.75E-02
adaptive immune response based on somatic recombination of immune receptors built from immunoglobulin superfamily domains	GO:0002460	266	86	26.80	+	3.21	1.31E-17	1.65E-15
positive regulation of mononuclear cell migration	GO:0071677	65	21	6.55	+	3.21	2.36E-05	6.15E-04
regulation of lymphocyte proliferation	GO:0050670	226	73	22.77	+	3.21	3.92E-15	3.91E-13
lymphocyte mediated immunity	GO:0002449	254	82	25.59	+	3.20	8.04E-17	9.54E-15
MyD88-dependent toll-like receptor signaling pathway	GO:0002755	31	10	3.12	+	3.20	3.22E-03	4.04E-02
aortic valve morphogenesis	GO:0003180	31	10	3.12	+	3.20	3.22E-03	4.03E-02
positive regulation of tumor necrosis factor superfamily cytokine production	GO:1903557	87	28	8.77	+	3.19	1.18E-06	3.97E-05
regulation of cytokine production involved in immune response	GO:0002718	87	28	8.77	+	3.19	1.18E-06	3.96E-05
positive regulation of tumor necrosis factor production	GO:0032760	84	27	8.46	+	3.19	1.86E-06	5.92E-05
negative regulation of lymphocyte proliferation	GO:0050672	84	27	8.46	+	3.19	1.86E-06	5.91E-05
plasma membrane invagination	GO:0099024	140	45	14.11	+	3.19	8.10E-10	4.30E-08
regulation of angiogenesis	GO:0045765	277	89	27.91	+	3.19	4.88E-18	6.42E-16
regulation of mononuclear cell proliferation	GO:0032944	228	73	22.97	+	3.18	5.68E-15	5.60E-13
positive regulation of leukocyte proliferation	GO:0070665	150	48	15.11	+	3.18	2.53E-10	1.43E-08
negative regulation of cell activation	GO:0050866	200	64	20.15	+	3.18	2.74E-13	2.25E-11
negative regulation of leukocyte proliferation	GO:0070664	91	29	9.17	+	3.16	9.08E-07	3.13E-05
regulation of leukocyte proliferation	GO:0070663	245	78	24.68	+	3.16	8.59E-16	9.09E-14
negative regulation of mononuclear cell proliferation	GO:0032945	85	27	8.56	+	3.15	2.24E-06	7.06E-05
cell-matrix adhesion	GO:0007160	126	40	12.69	+	3.15	9.24E-09	4.25E-07
positive regulation of interleukin-1 production	GO:0032732	63	20	6.35	+	3.15	4.49E-05	1.09E-03
calcium-mediated signaling	GO:0019722	145	46	14.61	+	3.15	7.48E-10	4.03E-08
regulation of T cell receptor signaling pathway	GO:0050856	41	13	4.13	+	3.15	9.43E-04	1.47E-02
regulation of tumor necrosis factor production	GO:0032680	142	45	14.31	+	3.15	1.17E-09	6.08E-08
positive regulation of T cell proliferation	GO:0042102	101	32	10.18	+	3.14	2.82E-07	1.06E-05
regulation of vasculature development	GO:1901342	281	89	28.31	+	3.14	1.02E-17	1.31E-15
integrin-mediated signaling pathway	GO:0007229	98	31	9.87	+	3.14	4.42E-07	1.61E-05
detection of biotic stimulus	GO:0009595	38	12	3.83	+	3.13	1.51E-03	2.17E-02
positive regulation of endothelial cell proliferation	GO:0001938	92	29	9.27	+	3.13	1.09E-06	3.68E-05
regulation of tumor necrosis factor superfamily cytokine production	GO:1903555	146	46	14.71	+	3.13	8.97E-10	4.69E-08
response to interferon-gamma	GO:0034341	181	57	18.24	+	3.13	9.22E-12	6.24E-10
positive regulation of T cell differentiation	GO:0045582	89	28	8.97	+	3.12	1.71E-06	5.48E-05
peptidyl-tyrosine autophosphorylation	GO:0038083	35	11	3.53	+	3.12	2.41E-03	3.21E-02
alpha-beta T cell activation	GO:0046631	70	22	7.05	+	3.12	2.17E-05	5.74E-04
regulation of interleukin-1 production	GO:0032652	102	32	10.28	+	3.11	3.38E-07	1.25E-05
regulation of endothelial cell proliferation	GO:0001936	134	42	13.50	+	3.11	5.41E-09	2.59E-07
regulation of acute inflammatory response	GO:0002673	48	15	4.84	+	3.10	4.47E-04	7.97E-03
positive chemotaxis	GO:0050918	48	15	4.84	+	3.10	4.47E-04	7.96E-03
regulation of regulatory T cell differentiation	GO:0045589	32	10	3.22	+	3.10	3.88E-03	4.69E-02
peptide hormone processing	GO:0016486	32	10	3.22	+	3.10	3.88E-03	4.69E-02
sprouting angiogenesis	GO:0002040	58	18	5.84	+	3.08	1.35E-04	2.86E-03
regulation of B cell activation	GO:0050864	213	66	21.46	+	3.08	3.96E-13	3.19E-11
regulation of phosphatidylinositol 3-kinase signaling	GO:0014066	126	39	12.69	+	3.07	2.49E-08	1.08E-06
regulation of actin cytoskeleton reorganization	GO:2000249	39	12	3.93	+	3.05	1.81E-03	2.55E-02
positive regulation of lipid kinase activity	GO:0090218	39	12	3.93	+	3.05	1.81E-03	2.55E-02
negative regulation of production of molecular mediator of immune response	GO:0002701	39	12	3.93	+	3.05	1.81E-03	2.54E-02
positive regulation of ERK1 and ERK2 cascade	GO:0070374	205	63	20.65	+	3.05	1.82E-12	1.36E-10
positive regulation of leukocyte cell-cell adhesion	GO:1903039	238	73	23.98	+	3.04	3.45E-14	3.04E-12
negative regulation of cell-substrate adhesion	GO:0010812	62	19	6.25	+	3.04	1.02E-04	2.28E-03
membrane invagination	GO:0010324	147	45	14.81	+	3.04	2.86E-09	1.42E-07
positive regulation of cell-cell adhesion	GO:0022409	281	86	28.31	+	3.04	1.99E-16	2.24E-14
regulation of phospholipase activity	GO:0010517	72	22	7.25	+	3.03	3.10E-05	7.87E-04
aortic valve development	GO:0003176	36	11	3.63	+	3.03	2.90E-03	3.73E-02
negative regulation of tumor necrosis factor superfamily cytokine production	GO:1903556	59	18	5.94	+	3.03	1.61E-04	3.34E-03
regulation of leukocyte apoptotic process	GO:2000106	82	25	8.26	+	3.03	9.50E-06	2.68E-04
negative chemotaxis	GO:0050919	46	14	4.63	+	3.02	8.51E-04	1.36E-02
endocrine process	GO:0050886	46	14	4.63	+	3.02	8.51E-04	1.36E-02
positive regulation of T cell activation	GO:0050870	217	66	21.86	+	3.02	7.98E-13	6.20E-11
negative regulation of angiogenesis	GO:0016525	102	31	10.28	+	3.02	9.02E-07	3.11E-05
positive regulation of receptor-mediated endocytosis	GO:0048260	56	17	5.64	+	3.01	2.54E-04	5.02E-03
positive regulation of cytokine production involved in immune response	GO:0002720	56	17	5.64	+	3.01	2.54E-04	5.01E-03
endocardial cushion development	GO:0003197	43	13	4.33	+	3.00	1.35E-03	2.00E-02
phagocytosis, recognition	GO:0006910	106	32	10.68	+	3.00	6.84E-07	2.39E-05
regulation of vascular associated smooth muscle cell proliferation	GO:1904705	53	16	5.34	+	3.00	4.03E-04	7.34E-03
negative regulation of hemostasis	GO:1900047	53	16	5.34	+	3.00	4.03E-04	7.33E-03
positive regulation of lymphocyte activation	GO:0051251	381	115	38.39	+	3.00	4.93E-21	8.18E-19
heart valve development	GO:0003170	63	19	6.35	+	2.99	1.21E-04	2.64E-03
negative regulation of blood vessel morphogenesis	GO:2000181	103	31	10.38	+	2.99	1.07E-06	3.63E-05
collagen fibril organization	GO:0030199	103	31	10.38	+	2.99	1.07E-06	3.63E-05
positive regulation of cell activation	GO:0050867	436	131	43.93	+	2.98	9.46E-24	2.10E-21
regulation of immune effector process	GO:0002697	473	142	47.66	+	2.98	1.16E-25	3.11E-23
positive regulation of B cell activation	GO:0050871	170	51	17.13	+	2.98	4.64E-10	2.57E-08
bone mineralization	GO:0030282	50	15	5.04	+	2.98	6.38E-04	1.08E-02
regulation of lymphocyte mediated immunity	GO:0002706	157	47	15.82	+	2.97	2.33E-09	1.18E-07
positive regulation of leukocyte activation	GO:0002696	425	127	42.82	+	2.97	6.65E-23	1.36E-20
external encapsulating structure organization	GO:0045229	385	115	38.79	+	2.96	8.19E-21	1.33E-18
extracellular matrix organization	GO:0030198	382	114	38.49	+	2.96	1.28E-20	2.06E-18
negative regulation of tumor necrosis factor production	GO:0032720	57	17	5.74	+	2.96	3.02E-04	5.81E-03
alpha-beta T cell differentiation	GO:0046632	57	17	5.74	+	2.96	3.02E-04	5.80E-03
negative regulation of vasculature development	GO:1901343	104	31	10.48	+	2.96	1.27E-06	4.21E-05
leukocyte proliferation	GO:0070661	94	28	9.47	+	2.96	4.12E-06	1.24E-04
extracellular structure organization	GO:0043062	383	114	38.59	+	2.95	1.48E-20	2.37E-18
regulation of T cell differentiation	GO:0045580	148	44	14.91	+	2.95	8.89E-09	4.11E-07
regulation of antigen receptor-mediated signaling pathway	GO:0050854	64	19	6.45	+	2.95	1.44E-04	3.04E-03
positive regulation of interleukin-1 beta production	GO:0032731	54	16	5.44	+	2.94	4.78E-04	8.42E-03
heart valve morphogenesis	GO:0003179	54	16	5.44	+	2.94	4.78E-04	8.41E-03
regulation of ossification	GO:0030278	115	34	11.59	+	2.93	4.65E-07	1.68E-05
cell-substrate junction assembly	GO:0007044	44	13	4.43	+	2.93	1.61E-03	2.31E-02
negative regulation of myeloid leukocyte differentiation	GO:0002762	51	15	5.14	+	2.92	7.57E-04	1.23E-02
chondrocyte differentiation	GO:0002062	68	20	6.85	+	2.92	1.08E-04	2.40E-03
regulation of nitric oxide biosynthetic process	GO:0045428	58	17	5.84	+	2.91	3.58E-04	6.65E-03
semi-lunar valve development	GO:1905314	41	12	4.13	+	2.90	2.56E-03	3.39E-02
cyclic nucleotide metabolic process	GO:0009187	41	12	4.13	+	2.90	2.56E-03	3.39E-02
regulation of leukocyte mediated immunity	GO:0002703	212	62	21.36	+	2.90	1.87E-11	1.23E-09
inflammatory response	GO:0006954	496	145	49.97	+	2.90	3.35E-25	8.38E-23
regulation of hemostasis	GO:1900046	72	21	7.25	+	2.89	8.13E-05	1.86E-03
regulation of interleukin-6 production	GO:0032675	134	39	13.50	+	2.89	1.54E-07	6.03E-06
angiogenesis	GO:0001525	313	91	31.54	+	2.89	3.80E-16	4.08E-14
regulation of T cell proliferation	GO:0042129	172	50	17.33	+	2.89	2.16E-09	1.09E-07
regulation of leukocyte activation	GO:0002694	616	179	62.06	+	2.88	8.81E-31	3.86E-28
regulation of interleukin-2 production	GO:0032663	62	18	6.25	+	2.88	2.68E-04	5.27E-03
negative regulation of T cell proliferation	GO:0042130	69	20	6.95	+	2.88	1.28E-04	2.75E-03
outflow tract morphogenesis	GO:0003151	69	20	6.95	+	2.88	1.28E-04	2.74E-03
unsaturated fatty acid biosynthetic process	GO:0006636	38	11	3.83	+	2.87	4.09E-03	4.89E-02
negative regulation of lymphocyte activation	GO:0051250	152	44	15.31	+	2.87	2.34E-08	1.02E-06
cardiac muscle cell action potential involved in contraction	GO:0086002	38	11	3.83	+	2.87	4.09E-03	4.89E-02
endothelial cell differentiation	GO:0045446	83	24	8.36	+	2.87	2.93E-05	7.47E-04
cell-substrate junction organization	GO:0150115	45	13	4.53	+	2.87	1.90E-03	2.65E-02
regulation of cell activation	GO:0050865	658	190	66.30	+	2.87	2.63E-32	1.54E-29
aorta development	GO:0035904	52	15	5.24	+	2.86	8.94E-04	1.42E-02
negative regulation of blood coagulation	GO:0030195	52	15	5.24	+	2.86	8.94E-04	1.41E-02
positive regulation of lipase activity	GO:0060193	73	21	7.35	+	2.86	9.58E-05	2.15E-03
regulation of lymphocyte activation	GO:0051249	532	153	53.60	+	2.85	7.71E-26	2.13E-23
positive regulation of protein kinase B signaling	GO:0051897	181	52	18.24	+	2.85	1.28E-09	6.60E-08
regulation of T cell activation	GO:0050863	332	95	33.45	+	2.84	2.39E-16	2.60E-14
trabecula morphogenesis	GO:0061383	42	12	4.23	+	2.84	3.03E-03	3.81E-02
endoderm formation	GO:0001706	49	14	4.94	+	2.84	1.41E-03	2.08E-02
positive regulation of fibroblast proliferation	GO:0048146	49	14	4.94	+	2.84	1.41E-03	2.07E-02
negative regulation of immune system process	GO:0002683	582	166	58.64	+	2.83	8.49E-28	2.85E-25
positive regulation of immune effector process	GO:0002699	221	63	22.27	+	2.83	2.74E-11	1.76E-09
regulation of lymphocyte differentiation	GO:0045619	176	50	17.73	+	2.82	3.50E-09	1.71E-07
regulation of leukocyte cell-cell adhesion	GO:1903037	324	92	32.64	+	2.82	9.90E-16	1.04E-13
mononuclear cell proliferation	GO:0032943	81	23	8.16	+	2.82	5.38E-05	1.28E-03
chemotaxis	GO:0006935	546	155	55.01	+	2.82	8.08E-26	2.20E-23
activation of immune response	GO:0002253	529	150	53.30	+	2.81	5.81E-25	1.39E-22
positive regulation of inflammatory response	GO:0050729	127	36	12.80	+	2.81	6.57E-07	2.30E-05
regulation of nitric oxide metabolic process	GO:0080164	60	17	6.05	+	2.81	4.97E-04	8.70E-03
negative regulation of sequestering of calcium ion	GO:0051283	46	13	4.63	+	2.80	2.24E-03	3.02E-02
regulation of phagocytosis	GO:0050764	92	26	9.27	+	2.80	3.10E-05	7.87E-04
taxis	GO:0042330	549	155	55.31	+	2.80	1.25E-25	3.30E-23
receptor-mediated endocytosis	GO:0006898	248	70	24.99	+	2.80	4.53E-12	3.24E-10
regulation of blood coagulation	GO:0030193	71	20	7.15	+	2.80	1.76E-04	3.62E-03
endothelium development	GO:0003158	96	27	9.67	+	2.79	2.17E-05	5.74E-04
negative regulation of innate immune response	GO:0045824	64	18	6.45	+	2.79	3.70E-04	6.84E-03
antigen receptor-mediated signaling pathway	GO:0050851	299	84	30.13	+	2.79	2.86E-14	2.55E-12
endothelial cell migration	GO:0043542	68	19	6.85	+	2.77	2.76E-04	5.40E-03
immune response-regulating signaling pathway	GO:0002764	494	138	49.77	+	2.77	2.34E-22	4.60E-20
negative regulation of cellular component movement	GO:0051271	290	81	29.22	+	2.77	1.06E-13	9.07E-12
phagocytosis	GO:0006909	326	91	32.85	+	2.77	3.03E-15	3.08E-13
transport across blood-brain barrier	GO:0150104	86	24	8.66	+	2.77	7.24E-05	1.68E-03
immune response-regulating cell surface receptor signaling pathway	GO:0002768	491	137	49.47	+	2.77	3.56E-22	6.86E-20
positive regulation of chemokine production	GO:0032722	61	17	6.15	+	2.77	5.82E-04	9.93E-03
positive regulation of protein tyrosine kinase activity	GO:0061098	61	17	6.15	+	2.77	5.82E-04	9.92E-03
lymphocyte proliferation	GO:0046651	79	22	7.96	+	2.76	1.59E-04	3.32E-03
positive regulation of cell adhesion	GO:0045785	435	121	43.83	+	2.76	9.22E-20	1.35E-17
positive regulation of lymphocyte mediated immunity	GO:0002708	108	30	10.88	+	2.76	7.82E-06	2.24E-04
immune response-activating cell surface receptor signaling pathway	GO:0002429	454	126	45.74	+	2.75	2.88E-20	4.49E-18
immune response-activating signal transduction	GO:0002757	454	126	45.74	+	2.75	2.88E-20	4.45E-18
negative regulation of cell migration	GO:0030336	267	74	26.90	+	2.75	1.71E-12	1.29E-10
negative regulation of inflammatory response	GO:0050728	318	88	32.04	+	2.75	2.02E-14	1.83E-12
negative regulation of cell motility	GO:2000146	282	78	28.41	+	2.75	4.47E-13	3.56E-11
regulation of filopodium assembly	GO:0051489	47	13	4.74	+	2.75	2.62E-03	3.46E-02
negative regulation of adaptive immune response based on somatic recombination of immune receptors built from immunoglobulin superfamily domains	GO:0002823	47	13	4.74	+	2.75	2.62E-03	3.46E-02
vascular transport	GO:0010232	87	24	8.77	+	2.74	7.80E-05	1.80E-03
regulation of interleukin-1 beta production	GO:0032651	87	24	8.77	+	2.74	7.80E-05	1.79E-03
positive regulation of leukocyte mediated immunity	GO:0002705	127	35	12.80	+	2.74	1.42E-06	4.62E-05
regulation of chondrocyte differentiation	GO:0032330	51	14	5.14	+	2.72	1.94E-03	2.69E-02
negative regulation of locomotion	GO:0040013	314	86	31.64	+	2.72	5.47E-14	4.76E-12
lymphocyte activation	GO:0046649	391	107	39.39	+	2.72	3.37E-17	4.06E-15
regulation of leukocyte differentiation	GO:1902105	282	77	28.41	+	2.71	1.60E-12	1.22E-10
digestive tract morphogenesis	GO:0048546	44	12	4.43	+	2.71	4.15E-03	4.93E-02
regulation of interleukin-10 production	GO:0032653	55	15	5.54	+	2.71	1.44E-03	2.09E-02
cellular response to retinoic acid	GO:0071300	66	18	6.65	+	2.71	8.15E-04	1.32E-02
regulation of lymphocyte apoptotic process	GO:0070228	55	15	5.54	+	2.71	1.44E-03	2.09E-02
macrophage activation	GO:0042116	55	15	5.54	+	2.71	1.44E-03	2.09E-02
T cell activation	GO:0042110	242	66	24.38	+	2.71	4.80E-11	3.00E-09
regulation of myeloid leukocyte mediated immunity	GO:0002886	55	15	5.54	+	2.71	1.44E-03	2.09E-02
positive regulation of cell migration	GO:0030335	518	141	52.19	+	2.70	4.90E-22	9.20E-20
negative regulation of immune effector process	GO:0002698	125	34	12.59	+	2.70	2.47E-06	7.73E-05
adaptive immune response	GO:0002250	649	176	65.39	+	2.69	2.90E-27	9.15E-25
negative regulation of T cell activation	GO:0050868	118	32	11.89	+	2.69	5.19E-06	1.54E-04
positive regulation of immune response	GO:0050778	738	200	74.36	+	2.69	7.11E-31	3.51E-28
negative regulation of response to external stimulus	GO:0032102	550	149	55.41	+	2.69	3.67E-23	7.61E-21
positive regulation of alpha-beta T cell differentiation	GO:0046638	48	13	4.84	+	2.69	3.06E-03	3.86E-02
regulation of inflammatory response to antigenic stimulus	GO:0002861	222	60	22.37	+	2.68	4.93E-10	2.70E-08
tissue remodeling	GO:0048771	100	27	10.08	+	2.68	3.16E-05	8.00E-04
negative regulation of immune response	GO:0050777	341	92	34.36	+	2.68	1.20E-14	1.13E-12
epithelial cell proliferation	GO:0050673	89	24	8.97	+	2.68	9.33E-05	2.10E-03
metanephros development	GO:0001656	78	21	7.86	+	2.67	2.81E-04	5.47E-03
export across plasma membrane	GO:0140115	52	14	5.24	+	2.67	2.26E-03	3.03E-02
regulation of multi-organism process	GO:0043900	52	14	5.24	+	2.67	2.26E-03	3.03E-02
negative regulation of hemopoiesis	GO:1903707	104	28	10.48	+	2.67	2.30E-05	6.01E-04
negative regulation of adaptive immune response	GO:0002820	52	14	5.24	+	2.67	2.26E-03	3.03E-02
negative regulation of defense response	GO:0031348	394	106	39.70	+	2.67	1.42E-16	1.62E-14
T cell differentiation	GO:0030217	145	39	14.61	+	2.67	5.52E-07	1.96E-05
B cell activation	GO:0042113	164	44	16.52	+	2.66	1.52E-07	5.93E-06
negative regulation of coagulation	GO:0050819	56	15	5.64	+	2.66	2.75E-03	3.58E-02
positive regulation of immune system process	GO:0002684	1053	282	106.09	+	2.66	4.48E-43	5.88E-40
regulation of alpha-beta T cell activation	GO:0046634	101	27	10.18	+	2.65	3.54E-05	8.79E-04
positive regulation of cell motility	GO:2000147	543	145	54.71	+	2.65	5.39E-22	1.00E-19
negative regulation of wound healing	GO:0061045	75	20	7.56	+	2.65	4.31E-04	7.79E-03
positive regulation of leukocyte differentiation	GO:1902107	154	41	15.52	+	2.64	4.87E-07	1.74E-05
positive regulation of hemopoiesis	GO:1903708	154	41	15.52	+	2.64	4.87E-07	1.74E-05
cell adhesion	GO:0007155	951	253	95.82	+	2.64	4.51E-38	3.95E-35
calcium ion transmembrane import into cytosol	GO:0097553	64	17	6.45	+	2.64	1.33E-03	1.97E-02
lymphocyte activation involved in immune response	GO:0002285	113	30	11.39	+	2.64	1.40E-05	3.81E-04
biological adhesion	GO:0022610	957	254	96.42	+	2.63	4.11E-38	4.05E-35
smooth muscle contraction	GO:0006939	49	13	4.94	+	2.63	3.56E-03	4.37E-02
fat cell differentiation	GO:0045444	98	26	9.87	+	2.63	5.45E-05	1.30E-03
regulation of lipase activity	GO:0060191	98	26	9.87	+	2.63	5.45E-05	1.29E-03
regulation of NIK/NF-kappaB signaling	GO:1901222	98	26	9.87	+	2.63	5.45E-05	1.29E-03
cardiac muscle cell action potential	GO:0086001	49	13	4.94	+	2.63	3.56E-03	4.36E-02
positive regulation of locomotion	GO:0040017	558	148	56.22	+	2.63	2.87E-22	5.58E-20
cell-substrate adhesion	GO:0031589	185	49	18.64	+	2.63	3.35E-08	1.44E-06
negative regulation of leukocyte differentiation	GO:1902106	102	27	10.28	+	2.63	3.98E-05	9.83E-04
negative regulation of inflammatory response to antigenic stimulus	GO:0002862	208	55	20.96	+	2.62	4.79E-09	2.32E-07
regulation of chemokine production	GO:0032642	87	23	8.77	+	2.62	1.59E-04	3.32E-03
humoral immune response	GO:0006959	386	102	38.89	+	2.62	2.02E-15	2.11E-13
blood vessel morphogenesis	GO:0048514	405	107	40.80	+	2.62	3.38E-16	3.65E-14
negative regulation of cellular carbohydrate metabolic process	GO:0010677	53	14	5.34	+	2.62	4.21E-03	4.98E-02
negative regulation of leukocyte cell-cell adhesion	GO:1903038	129	34	13.00	+	2.62	6.68E-06	1.95E-04
regulation of smooth muscle cell proliferation	GO:0048660	133	35	13.40	+	2.61	4.70E-06	1.41E-04
regulation of coagulation	GO:0050818	76	20	7.66	+	2.61	4.72E-04	8.32E-03
endochondral bone morphogenesis	GO:0060350	57	15	5.74	+	2.61	2.92E-03	3.75E-02
positive regulation of epithelial cell proliferation	GO:0050679	194	51	19.55	+	2.61	2.05E-08	9.00E-07
regulation of adaptive immune response based on somatic recombination of immune receptors built from immunoglobulin superfamily domains	GO:0002822	156	41	15.72	+	2.61	5.77E-07	2.03E-05
ovulation cycle	GO:0042698	65	17	6.55	+	2.60	1.43E-03	2.09E-02
regulation of ERK1 and ERK2 cascade	GO:0070372	291	76	29.32	+	2.59	1.25E-11	8.33E-10
biomineralization	GO:0110148	92	24	9.27	+	2.59	1.29E-04	2.76E-03
leukocyte homeostasis	GO:0001776	69	18	6.95	+	2.59	1.02E-03	1.57E-02
biomineral tissue development	GO:0031214	92	24	9.27	+	2.59	1.29E-04	2.76E-03
positive regulation of cellular component movement	GO:0051272	556	145	56.02	+	2.59	3.14E-21	5.27E-19
second-messenger-mediated signaling	GO:0019932	338	88	34.05	+	2.58	2.52E-13	2.08E-11
calcium ion transport into cytosol	GO:0060402	73	19	7.35	+	2.58	7.25E-04	1.19E-02
blood vessel development	GO:0001568	488	127	49.17	+	2.58	1.12E-18	1.54E-16
regulation of production of molecular mediator of immune response	GO:0002700	150	39	15.11	+	2.58	1.33E-06	4.38E-05
regulation of inflammatory response	GO:0050727	516	134	51.99	+	2.58	1.71E-19	2.47E-17
negative regulation of cytokine production	GO:0001818	285	74	28.71	+	2.58	2.83E-11	1.80E-09
regulation of wound healing	GO:0061041	131	34	13.20	+	2.58	7.55E-06	2.18E-04
regulation of cell adhesion	GO:0030155	726	188	73.15	+	2.57	6.68E-27	1.99E-24
positive regulation of interleukin-6 production	GO:0032755	85	22	8.56	+	2.57	2.72E-04	5.33E-03
cytokine production	GO:0001816	89	23	8.97	+	2.56	1.98E-04	4.02E-03
long-chain fatty acid metabolic process	GO:0001676	120	31	12.09	+	2.56	2.26E-05	5.93E-04
positive regulation of osteoblast differentiation	GO:0045669	62	16	6.25	+	2.56	2.20E-03	2.99E-02
fatty acid derivative biosynthetic process	GO:1901570	62	16	6.25	+	2.56	2.20E-03	2.98E-02
lymphocyte differentiation	GO:0030098	248	64	24.99	+	2.56	6.27E-10	3.39E-08
regulation of cell migration	GO:0030334	885	228	89.17	+	2.56	1.83E-32	1.16E-29
regulation of adaptive immune response	GO:0002819	171	44	17.23	+	2.55	3.14E-07	1.17E-05
regulation of cartilage development	GO:0061035	70	18	7.05	+	2.55	1.11E-03	1.69E-02
cell-cell adhesion	GO:0098609	514	132	51.79	+	2.55	5.94E-19	8.30E-17
cell migration	GO:0016477	962	247	96.92	+	2.55	4.68E-35	3.51E-32
positive regulation of smooth muscle cell proliferation	GO:0048661	86	22	8.66	+	2.54	3.05E-04	5.82E-03
tissue migration	GO:0090130	98	25	9.87	+	2.53	1.20E-04	2.62E-03
negative regulation of response to biotic stimulus	GO:0002832	98	25	9.87	+	2.53	1.20E-04	2.61E-03
regulation of immune response	GO:0050776	1129	288	113.75	+	2.53	1.47E-40	1.78E-37
vasculature development	GO:0001944	511	130	51.48	+	2.53	2.84E-18	3.79E-16
mononuclear cell differentiation	GO:1903131	287	73	28.92	+	2.52	7.07E-11	4.32E-09
positive regulation of interleukin-8 production	GO:0032757	59	15	5.94	+	2.52	3.38E-03	4.22E-02
artery morphogenesis	GO:0048844	63	16	6.35	+	2.52	2.40E-03	3.19E-02
cellular response to mechanical stimulus	GO:0071260	79	20	7.96	+	2.51	6.43E-04	1.08E-02
epithelium migration	GO:0090132	91	23	9.17	+	2.51	2.51E-04	4.97E-03
phospholipase C-activating G protein-coupled receptor signaling pathway	GO:0007200	99	25	9.97	+	2.51	1.36E-04	2.88E-03
Fc receptor signaling pathway	GO:0038093	238	60	23.98	+	2.50	5.79E-09	2.74E-07
regulation of cell-matrix adhesion	GO:0001952	123	31	12.39	+	2.50	2.81E-05	7.21E-04
regulation of cell motility	GO:2000145	947	238	95.41	+	2.49	1.76E-32	1.16E-29
regulation of cell-cell adhesion	GO:0022407	434	109	43.73	+	2.49	3.05E-15	3.08E-13
type I interferon signaling pathway	GO:0060337	68	17	6.85	+	2.48	1.89E-03	2.63E-02
ensheathment of neurons	GO:0007272	108	27	10.88	+	2.48	1.15E-04	2.52E-03
nephron development	GO:0072006	124	31	12.49	+	2.48	3.08E-05	7.84E-04
regulation of focal adhesion assembly	GO:0051893	64	16	6.45	+	2.48	2.63E-03	3.46E-02
regulation of interleukin-8 production	GO:0032677	80	20	8.06	+	2.48	7.18E-04	1.18E-02
regulation of cell-substrate junction assembly	GO:0090109	64	16	6.45	+	2.48	2.63E-03	3.45E-02
positive regulation of NIK/NF-kappaB signaling	GO:1901224	68	17	6.85	+	2.48	1.89E-03	2.63E-02
negative regulation of axonogenesis	GO:0050771	68	17	6.85	+	2.48	1.89E-03	2.63E-02
axon ensheathment	GO:0008366	108	27	10.88	+	2.48	1.15E-04	2.52E-03
epithelial cell migration	GO:0010631	88	22	8.87	+	2.48	3.84E-04	7.07E-03
positive regulation of cytokine production	GO:0001819	440	110	44.33	+	2.48	2.71E-15	2.78E-13
negative regulation of cell adhesion	GO:0007162	281	70	28.31	+	2.47	4.75E-10	2.62E-08
ossification	GO:0001503	262	65	26.40	+	2.46	2.72E-09	1.35E-07
regulation of myeloid leukocyte differentiation	GO:0002761	121	30	12.19	+	2.46	4.65E-05	1.12E-03
regulation of locomotion	GO:0040012	990	245	99.75	+	2.46	1.43E-32	9.78E-30
positive regulation of cytosolic calcium ion concentration	GO:0007204	283	70	28.51	+	2.46	5.54E-10	3.01E-08
positive regulation of JNK cascade	GO:0046330	85	21	8.56	+	2.45	5.89E-04	1.00E-02
organ growth	GO:0035265	73	18	7.35	+	2.45	1.51E-03	2.18E-02
cellular response to type I interferon	GO:0071357	69	17	6.95	+	2.45	2.09E-03	2.86E-02
regulation of cell-substrate junction organization	GO:0150116	69	17	6.95	+	2.45	2.09E-03	2.85E-02
cardiac septum morphogenesis	GO:0060411	65	16	6.55	+	2.44	2.89E-03	3.73E-02
regulation of cytokine production	GO:0001817	707	174	71.23	+	2.44	7.37E-23	1.49E-20
regulation of epithelial cell proliferation	GO:0050678	342	84	34.46	+	2.44	1.26E-11	8.38E-10
renal system process	GO:0003014	114	28	11.49	+	2.44	9.69E-05	2.17E-03
myelination	GO:0042552	106	26	10.68	+	2.43	1.86E-04	3.81E-03
regulation of protein tyrosine kinase activity	GO:0061097	94	23	9.47	+	2.43	5.12E-04	8.91E-03
regulation of cellular component movement	GO:0051270	1026	250	103.37	+	2.42	2.34E-32	1.42E-29
regulation of immune system process	GO:0002682	1701	414	171.38	+	2.42	4.36E-55	3.44E-51
cytokine-mediated signaling pathway	GO:0019221	683	166	68.81	+	2.41	1.89E-21	3.31E-19
epithelial to mesenchymal transition	GO:0001837	70	17	7.05	+	2.41	2.32E-03	3.10E-02
bone morphogenesis	GO:0060349	99	24	9.97	+	2.41	3.90E-04	7.14E-03
extracellular matrix disassembly	GO:0022617	66	16	6.65	+	2.41	3.20E-03	4.02E-02
platelet degranulation	GO:0002576	128	31	12.90	+	2.40	4.62E-05	1.12E-03
xenobiotic metabolic process	GO:0006805	124	30	12.49	+	2.40	6.28E-05	1.48E-03
negative regulation of response to wounding	GO:1903035	91	22	9.17	+	2.40	7.66E-04	1.25E-02
leukocyte differentiation	GO:0002521	353	85	35.57	+	2.39	2.42E-11	1.56E-09
regulation of response to wounding	GO:1903034	162	39	16.32	+	2.39	6.14E-06	1.79E-04
positive regulation of endocytosis	GO:0045807	104	25	10.48	+	2.39	3.04E-04	5.82E-03
cartilage development	GO:0051216	154	37	15.52	+	2.38	1.15E-05	3.21E-04
positive regulation of adaptive immune response based on somatic recombination of immune receptors built from immunoglobulin superfamily domains	GO:0002824	100	24	10.08	+	2.38	4.21E-04	7.64E-03
immunoglobulin production	GO:0002377	146	35	14.71	+	2.38	2.18E-05	5.76E-04
mesenchyme development	GO:0060485	217	52	21.86	+	2.38	1.95E-07	7.45E-06
regulation of cell-substrate adhesion	GO:0010810	217	52	21.86	+	2.38	1.95E-07	7.43E-06
vasculogenesis	GO:0001570	71	17	7.15	+	2.38	2.58E-03	3.41E-02
cell-cell adhesion via plasma-membrane adhesion molecules	GO:0098742	259	62	26.09	+	2.38	1.41E-08	6.30E-07
bone development	GO:0060348	184	44	18.54	+	2.37	2.23E-06	7.03E-05
regulation of osteoclast differentiation	GO:0045670	67	16	6.75	+	2.37	3.55E-03	4.36E-02
mesenchymal cell differentiation	GO:0048762	155	37	15.62	+	2.37	1.26E-05	3.46E-04
artery development	GO:0060840	88	21	8.87	+	2.37	1.14E-03	1.73E-02
peptidyl-tyrosine phosphorylation	GO:0018108	151	36	15.21	+	2.37	1.72E-05	4.63E-04
regulation of blood pressure	GO:0008217	185	44	18.64	+	2.36	2.38E-06	7.46E-05
circulatory system process	GO:0003013	476	113	47.96	+	2.36	2.50E-14	2.24E-12
negative regulation of epithelial cell proliferation	GO:0050680	131	31	13.20	+	2.35	8.66E-05	1.97E-03
regulation of protein kinase B signaling	GO:0051896	237	56	23.88	+	2.35	1.08E-07	4.37E-06
vascular process in circulatory system	GO:0003018	246	58	24.79	+	2.34	6.38E-08	2.66E-06
leukocyte mediated immunity	GO:0002443	755	178	76.07	+	2.34	8.56E-22	1.57E-19
negative regulation of multicellular organismal process	GO:0051241	1002	236	100.95	+	2.34	1.27E-28	4.56E-26
antigen processing and presentation of peptide or polysaccharide antigen via MHC class II	GO:0002504	102	24	10.28	+	2.34	4.99E-04	8.73E-03
regulation of calcium-mediated signaling	GO:0050848	68	16	6.85	+	2.34	3.94E-03	4.74E-02
regulation of synapse assembly	GO:0051963	98	23	9.87	+	2.33	6.87E-04	1.14E-02
ameboidal-type cell migration	GO:0001667	179	42	18.03	+	2.33	5.22E-06	1.54E-04
positive regulation of response to external stimulus	GO:0032103	503	118	50.68	+	2.33	1.29E-14	1.21E-12
formation of primary germ layer	GO:0001704	111	26	11.18	+	2.32	2.94E-04	5.68E-03
positive regulation of MAPK cascade	GO:0043410	521	122	52.49	+	2.32	6.21E-15	6.05E-13
embryonic skeletal system morphogenesis	GO:0048704	94	22	9.47	+	2.32	9.49E-04	1.48E-02
fatty acid biosynthetic process	GO:0006633	124	29	12.49	+	2.32	1.78E-04	3.65E-03
peptidyl-tyrosine modification	GO:0018212	154	36	15.52	+	2.32	2.28E-05	5.96E-04
blood circulation	GO:0008015	385	90	38.79	+	2.32	2.80E-11	1.80E-09
positive regulation of epithelial cell migration	GO:0010634	150	35	15.11	+	2.32	3.09E-05	7.86E-04
cell recognition	GO:0008037	240	56	24.18	+	2.32	1.42E-07	5.63E-06
positive regulation of production of molecular mediator of immune response	GO:0002702	103	24	10.38	+	2.31	5.47E-04	9.46E-03
regulation of cytosolic calcium ion concentration	GO:0051480	322	75	32.44	+	2.31	1.20E-09	6.21E-08
B cell differentiation	GO:0030183	116	27	11.69	+	2.31	3.49E-04	6.52E-03
production of molecular mediator of immune response	GO:0002440	159	37	16.02	+	2.31	2.66E-05	6.87E-04
renal system development	GO:0072001	288	67	29.02	+	2.31	1.29E-08	5.80E-07
cellular response to xenobiotic stimulus	GO:0071466	129	30	13.00	+	2.31	1.37E-04	2.91E-03
locomotion	GO:0040011	1336	310	134.61	+	2.30	5.38E-37	4.24E-34
positive regulation of endothelial cell migration	GO:0010595	108	25	10.88	+	2.30	4.42E-04	7.90E-03
urogenital system development	GO:0001655	320	74	32.24	+	2.30	2.84E-09	1.41E-07
Fc-epsilon receptor signaling pathway	GO:0038095	173	40	17.43	+	2.29	1.14E-05	3.19E-04
regulation of response to external stimulus	GO:0032101	1182	273	119.09	+	2.29	3.66E-32	2.06E-29
hair cycle process	GO:0022405	78	18	7.86	+	2.29	3.58E-03	4.38E-02
molting cycle process	GO:0022404	78	18	7.86	+	2.29	3.58E-03	4.38E-02
response to wounding	GO:0009611	543	125	54.71	+	2.28	7.13E-15	6.86E-13
positive regulation of cell-substrate adhesion	GO:0010811	126	29	12.69	+	2.28	2.03E-04	4.12E-03
synapse assembly	GO:0007416	100	23	10.08	+	2.28	8.22E-04	1.32E-02
hematopoietic progenitor cell differentiation	GO:0002244	87	20	8.77	+	2.28	1.97E-03	2.71E-02
defense response	GO:0006952	1416	325	142.67	+	2.28	4.29E-38	3.98E-35
embryonic skeletal system development	GO:0048706	122	28	12.29	+	2.28	2.80E-04	5.47E-03
regulation of endothelial cell migration	GO:0010594	170	39	17.13	+	2.28	1.69E-05	4.56E-04
kidney development	GO:0001822	279	64	28.11	+	2.28	4.00E-08	1.72E-06
localization of cell	GO:0051674	1100	252	110.83	+	2.27	5.36E-29	2.06E-26
cell motility	GO:0048870	1100	252	110.83	+	2.27	5.36E-29	2.01E-26
regulation of hemopoiesis	GO:1903706	393	90	39.60	+	2.27	7.41E-11	4.51E-09
regulation of epithelial cell apoptotic process	GO:1904035	83	19	8.36	+	2.27	2.73E-03	3.55E-02
odontogenesis	GO:0042476	118	27	11.89	+	2.27	3.88E-04	7.12E-03
positive regulation of adaptive immune response	GO:0002821	105	24	10.58	+	2.27	1.01E-03	1.55E-02
action potential	GO:0001508	92	21	9.27	+	2.27	1.55E-03	2.22E-02
immune response	GO:0006955	1972	450	198.68	+	2.26	1.36E-53	5.36E-50
response to xenobiotic stimulus	GO:0009410	136	31	13.70	+	2.26	1.27E-04	2.74E-03
antigen processing and presentation of peptide antigen via MHC class II	GO:0002495	101	23	10.18	+	2.26	9.03E-04	1.43E-02
toll-like receptor signaling pathway	GO:0002224	101	23	10.18	+	2.26	9.03E-04	1.43E-02
connective tissue development	GO:0061448	202	46	20.35	+	2.26	3.65E-06	1.11E-04
skeletal system morphogenesis	GO:0048705	224	51	22.57	+	2.26	1.34E-06	4.39E-05
innate immune response	GO:0045087	840	191	84.63	+	2.26	9.16E-22	1.64E-19
calcium ion homeostasis	GO:0055074	440	100	44.33	+	2.26	7.40E-12	5.05E-10
response to bacterium	GO:0009617	718	163	72.34	+	2.25	1.27E-18	1.72E-16
regulation of sequestering of calcium ion	GO:0051282	119	27	11.99	+	2.25	4.14E-04	7.53E-03
regulation of systemic arterial blood pressure	GO:0003073	97	22	9.77	+	2.25	1.23E-03	1.85E-02
regulation of heart rate	GO:0002027	97	22	9.77	+	2.25	1.23E-03	1.85E-02
leukocyte activation	GO:0045321	935	212	94.20	+	2.25	6.76E-24	1.52E-21
regulation of defense response	GO:0031347	838	190	84.43	+	2.25	1.47E-21	2.60E-19
negative regulation of myeloid cell differentiation	GO:0045638	84	19	8.46	+	2.25	2.94E-03	3.75E-02
killing of cells of other organism	GO:0031640	84	19	8.46	+	2.25	2.94E-03	3.74E-02
regulation of reactive oxygen species biosynthetic process	GO:1903426	93	21	9.37	+	2.24	1.69E-03	2.40E-02
regulation of BMP signaling pathway	GO:0030510	102	23	10.28	+	2.24	1.47E-03	2.12E-02
regulation of epithelial cell migration	GO:0010632	231	52	23.27	+	2.23	1.16E-06	3.89E-05
regulation of osteoblast differentiation	GO:0045667	120	27	12.09	+	2.23	4.44E-04	7.93E-03
ureteric bud development	GO:0001657	80	18	8.06	+	2.23	4.08E-03	4.88E-02
cellular calcium ion homeostasis	GO:0006874	427	96	43.02	+	2.23	3.21E-11	2.03E-09
aminoglycan biosynthetic process	GO:0006023	107	24	10.78	+	2.23	1.10E-03	1.68E-02
kidney epithelium development	GO:0072073	125	28	12.59	+	2.22	3.51E-04	6.54E-03
immune effector process	GO:0002252	1095	245	110.32	+	2.22	5.48E-27	1.69E-24
mesonephros development	GO:0001823	85	19	8.56	+	2.22	3.18E-03	4.00E-02
negative regulation of developmental growth	GO:0048640	103	23	10.38	+	2.22	1.53E-03	2.21E-02
positive regulation of MAP kinase activity	GO:0043406	233	52	23.48	+	2.22	1.34E-06	4.38E-05
axon guidance	GO:0007411	278	62	28.01	+	2.21	1.85E-07	7.10E-06
cell activation	GO:0001775	1084	241	109.22	+	2.21	2.88E-26	8.25E-24
gland morphogenesis	GO:0022612	99	22	9.97	+	2.21	2.14E-03	2.92E-02
antigen processing and presentation of exogenous peptide antigen via MHC class II	GO:0019886	99	22	9.97	+	2.21	2.14E-03	2.91E-02
cytosolic calcium ion transport	GO:0060401	90	20	9.07	+	2.21	2.52E-03	3.34E-02
T cell receptor signaling pathway	GO:0050852	180	40	18.14	+	2.21	2.76E-05	7.09E-04
neuron projection guidance	GO:0097485	279	62	28.11	+	2.21	1.92E-07	7.36E-06
defense response to bacterium	GO:0042742	345	76	34.76	+	2.19	9.83E-09	4.51E-07
glycosaminoglycan biosynthetic process	GO:0006024	100	22	10.08	+	2.18	2.24E-03	3.02E-02
defense response to other organism	GO:0098542	1032	227	103.98	+	2.18	3.64E-24	8.45E-22
platelet activation	GO:0030168	141	31	14.21	+	2.18	2.59E-04	5.09E-03
divalent inorganic cation homeostasis	GO:0072507	483	106	48.66	+	2.18	1.21E-11	8.13E-10
endocytosis	GO:0006897	562	123	56.62	+	2.17	2.51E-13	2.08E-11
BMP signaling pathway	GO:0030509	87	19	8.77	+	2.17	3.76E-03	4.55E-02
circulatory system development	GO:0072359	852	186	85.84	+	2.17	1.72E-19	2.47E-17
positive regulation of reactive oxygen species metabolic process	GO:2000379	101	22	10.18	+	2.16	2.36E-03	3.14E-02
response to lipopolysaccharide	GO:0032496	317	69	31.94	+	2.16	5.89E-08	2.47E-06
activation of MAPK activity	GO:0000187	157	34	15.82	+	2.15	1.97E-04	3.99E-03
hormone metabolic process	GO:0042445	194	42	19.55	+	2.15	3.18E-05	8.03E-04
adenylate cyclase-activating G protein-coupled receptor signaling pathway	GO:0007189	134	29	13.50	+	2.15	5.17E-04	8.99E-03
multicellular organismal signaling	GO:0035637	134	29	13.50	+	2.15	5.17E-04	8.98E-03
negative regulation of cellular response to growth factor stimulus	GO:0090288	111	24	11.18	+	2.15	1.42E-03	2.08E-02
digestive tract development	GO:0048565	125	27	12.59	+	2.14	9.33E-04	1.46E-02
tube morphogenesis	GO:0035239	644	139	64.88	+	2.14	1.55E-14	1.44E-12
regulation of cell shape	GO:0008360	153	33	15.42	+	2.14	2.71E-04	5.32E-03
response to molecule of bacterial origin	GO:0002237	334	72	33.65	+	2.14	4.50E-08	1.92E-06
regulation of multicellular organismal development	GO:2000026	1318	284	132.79	+	2.14	4.03E-29	1.63E-26
regulation of MAP kinase activity	GO:0043405	311	67	31.33	+	2.14	1.25E-07	4.96E-06
myeloid leukocyte differentiation	GO:0002573	121	26	12.19	+	2.13	1.29E-03	1.92E-02
cellular response to molecule of bacterial origin	GO:0071219	191	41	19.24	+	2.13	4.57E-05	1.11E-03
inner ear development	GO:0048839	191	41	19.24	+	2.13	4.57E-05	1.11E-03
positive regulation of cell population proliferation	GO:0008284	932	200	93.90	+	2.13	2.54E-20	4.01E-18
response to other organism	GO:0051707	1418	304	142.87	+	2.13	7.64E-31	3.65E-28
regulation of cell junction assembly	GO:1901888	196	42	19.75	+	2.13	3.53E-05	8.79E-04
cellular response to cytokine stimulus	GO:0071345	1008	216	101.56	+	2.13	9.05E-22	1.64E-19
cellular divalent inorganic cation homeostasis	GO:0072503	462	99	46.55	+	2.13	1.60E-10	9.30E-09
response to external biotic stimulus	GO:0043207	1420	304	143.07	+	2.12	8.54E-31	3.85E-28
wound healing	GO:0042060	444	95	44.73	+	2.12	4.84E-10	2.66E-08
cyclic-nucleotide-mediated signaling	GO:0019935	178	38	17.93	+	2.12	1.14E-04	2.50E-03
hematopoietic or lymphoid organ development	GO:0048534	619	132	62.37	+	2.12	1.61E-13	1.37E-11
response to biotic stimulus	GO:0009607	1455	309	146.60	+	2.11	8.23E-31	3.82E-28
regulation of peptidyl-tyrosine phosphorylation	GO:0050730	259	55	26.09	+	2.11	2.61E-06	8.11E-05
regulation of fatty acid metabolic process	GO:0019217	99	21	9.97	+	2.11	3.65E-03	4.44E-02
negative regulation of cell-cell adhesion	GO:0022408	184	39	18.54	+	2.10	8.95E-05	2.03E-03
hemopoiesis	GO:0030097	572	121	57.63	+	2.10	2.79E-12	2.04E-10
mucopolysaccharide metabolic process	GO:1903510	109	23	10.98	+	2.09	2.25E-03	3.02E-02
cell junction assembly	GO:0034329	280	59	28.21	+	2.09	1.46E-06	4.75E-05
cell surface receptor signaling pathway	GO:0007166	2487	524	250.57	+	2.09	6.62E-54	3.48E-50
defense response to Gram-positive bacterium	GO:0050830	100	21	10.08	+	2.08	3.89E-03	4.70E-02
cellular response to lipopolysaccharide	GO:0071222	181	38	18.24	+	2.08	1.28E-04	2.74E-03
negative regulation of secretion	GO:0051048	162	34	16.32	+	2.08	2.57E-04	5.06E-03
cell activation involved in immune response	GO:0002263	634	133	63.88	+	2.08	4.36E-13	3.49E-11
homophilic cell adhesion via plasma membrane adhesion molecules	GO:0007156	167	35	16.83	+	2.08	2.04E-04	4.13E-03
leukocyte activation involved in immune response	GO:0002366	630	132	63.47	+	2.08	5.94E-13	4.68E-11
response to cytokine	GO:0034097	1098	230	110.63	+	2.08	4.31E-22	8.19E-20
immune system process	GO:0002376	2849	596	287.04	+	2.08	9.20E-62	1.45E-57
cellular response to tumor necrosis factor	GO:0071356	249	52	25.09	+	2.07	7.29E-06	2.11E-04
positive regulation of stress-activated MAPK cascade	GO:0032874	115	24	11.59	+	2.07	2.66E-03	3.47E-02
ear development	GO:0043583	216	45	21.76	+	2.07	3.21E-05	8.05E-04
tube development	GO:0035295	840	175	84.63	+	2.07	9.80E-17	1.15E-14
monocarboxylic acid biosynthetic process	GO:0072330	173	36	17.43	+	2.07	2.38E-04	4.72E-03
cardiac septum development	GO:0003279	101	21	10.18	+	2.06	4.17E-03	4.94E-02
positive regulation of response to stimulus	GO:0048584	2278	472	229.51	+	2.06	4.55E-46	7.18E-43
positive regulation of multicellular organismal process	GO:0051240	1386	287	139.64	+	2.06	6.75E-27	1.97E-24
regulation of MAPK cascade	GO:0043408	696	144	70.12	+	2.05	1.13E-13	9.67E-12
antigen processing and presentation	GO:0019882	223	46	22.47	+	2.05	4.05E-05	9.98E-04
positive regulation of defense response	GO:0031349	354	73	35.67	+	2.05	1.65E-07	6.41E-06
regulation of signaling receptor activity	GO:0010469	194	40	19.55	+	2.05	1.33E-04	2.84E-03
myeloid leukocyte activation	GO:0002274	587	121	59.14	+	2.05	1.25E-11	8.36E-10
morphogenesis of a branching structure	GO:0001763	165	34	16.62	+	2.05	4.42E-04	7.90E-03
positive regulation of peptidyl-tyrosine phosphorylation	GO:0050731	195	40	19.65	+	2.04	1.39E-04	2.93E-03
positive regulation of stress-activated protein kinase signaling cascade	GO:0070304	117	24	11.79	+	2.04	2.92E-03	3.75E-02
morphogenesis of a branching epithelium	GO:0061138	156	32	15.72	+	2.04	5.35E-04	9.27E-03
response to corticosteroid	GO:0031960	161	33	16.22	+	2.03	6.04E-04	1.03E-02
immune system development	GO:0002520	656	134	66.09	+	2.03	1.65E-12	1.25E-10
skeletal system development	GO:0001501	471	96	47.45	+	2.02	3.47E-09	1.70E-07
cAMP-mediated signaling	GO:0019933	157	32	15.82	+	2.02	8.24E-04	1.33E-02
icosanoid metabolic process	GO:0006690	113	23	11.39	+	2.02	3.98E-03	4.78E-02
negative regulation of growth	GO:0045926	246	50	24.79	+	2.02	2.44E-05	6.35E-04
branching morphogenesis of an epithelial tube	GO:0048754	128	26	12.90	+	2.02	2.78E-03	3.60E-02
response to glucocorticoid	GO:0051384	143	29	14.41	+	2.01	1.24E-03	1.86E-02
stem cell differentiation	GO:0048863	153	31	15.42	+	2.01	7.70E-04	1.25E-02
response to tumor necrosis factor	GO:0034612	277	56	27.91	+	2.01	8.15E-06	2.32E-04
positive regulation of calcium ion transport	GO:0051928	124	25	12.49	+	2.00	2.58E-03	3.41E-02
leukocyte degranulation	GO:0043299	506	102	50.98	+	2.00	2.01E-09	1.02E-07
movement of cell or subcellular component	GO:0006928	1588	320	160.00	+	2.00	1.98E-28	6.92E-26
digestive system development	GO:0055123	134	27	13.50	+	2.00	2.18E-03	2.96E-02
regulation of nervous system process	GO:0031644	144	29	14.51	+	2.00	1.31E-03	1.95E-02
regulation of cold-induced thermogenesis	GO:0120161	144	29	14.51	+	2.00	1.31E-03	1.95E-02
response to transforming growth factor beta	GO:0071559	159	32	16.02	+	2.00	8.81E-04	1.40E-02
regulation of multicellular organismal process	GO:0051239	2647	532	266.69	+	1.99	2.46E-49	5.54E-46
negative regulation of cell population proliferation	GO:0008285	689	138	69.42	+	1.99	3.15E-12	2.28E-10
cellular response to interleukin-1	GO:0071347	175	35	17.63	+	1.99	6.40E-04	1.08E-02
cell killing	GO:0001906	120	24	12.09	+	1.99	3.48E-03	4.33E-02
cellular response to biotic stimulus	GO:0071216	215	43	21.66	+	1.99	1.18E-04	2.58E-03
homeostasis of number of cells	GO:0048872	215	43	21.66	+	1.99	1.18E-04	2.58E-03
negative regulation of neuron projection development	GO:0010977	135	27	13.60	+	1.99	2.28E-03	3.05E-02
respiratory tube development	GO:0030323	170	34	17.13	+	1.99	5.61E-04	9.61E-03
cellular metal ion homeostasis	GO:0006875	556	111	56.02	+	1.98	5.24E-10	2.86E-08
metal ion homeostasis	GO:0055065	622	124	62.67	+	1.98	6.18E-11	3.79E-09
response to mechanical stimulus	GO:0009612	216	43	21.76	+	1.98	1.24E-04	2.68E-03
antigen processing and presentation of exogenous antigen	GO:0019884	186	37	18.74	+	1.97	3.89E-04	7.13E-03
negative regulation of cell development	GO:0010721	176	35	17.73	+	1.97	6.57E-04	1.10E-02
lung development	GO:0030324	166	33	16.72	+	1.97	7.53E-04	1.23E-02
regulation of extrinsic apoptotic signaling pathway	GO:2001236	156	31	15.72	+	1.97	1.24E-03	1.86E-02
hemostasis	GO:0007599	302	60	30.43	+	1.97	7.90E-06	2.26E-04
negative regulation of secretion by cell	GO:1903531	141	28	14.21	+	1.97	1.87E-03	2.61E-02
learning or memory	GO:0007611	252	50	25.39	+	1.97	4.65E-05	1.12E-03
regulation of body fluid levels	GO:0050878	494	98	49.77	+	1.97	7.62E-09	3.55E-07
heart morphogenesis	GO:0003007	237	47	23.88	+	1.97	6.77E-05	1.59E-03
positive regulation of cell differentiation	GO:0045597	827	164	83.32	+	1.97	5.05E-14	4.42E-12
regulation of cell population proliferation	GO:0042127	1651	327	166.34	+	1.97	9.12E-28	3.00E-25
blood coagulation	GO:0007596	298	59	30.02	+	1.97	7.42E-06	2.14E-04
respiratory system development	GO:0060541	192	38	19.34	+	1.96	3.22E-04	6.09E-03
sulfur compound biosynthetic process	GO:0044272	182	36	18.34	+	1.96	5.24E-04	9.08E-03
regulated exocytosis	GO:0045055	693	137	69.82	+	1.96	8.47E-12	5.76E-10
cellular response to transforming growth factor beta stimulus	GO:0071560	152	30	15.31	+	1.96	1.68E-03	2.39E-02
cognition	GO:0050890	294	58	29.62	+	1.96	9.87E-06	2.78E-04
positive regulation of kinase activity	GO:0033674	609	120	61.36	+	1.96	2.22E-10	1.28E-08
pattern recognition receptor signaling pathway	GO:0002221	127	25	12.80	+	1.95	4.18E-03	4.96E-02
blood vessel diameter maintenance	GO:0097746	127	25	12.80	+	1.95	4.18E-03	4.95E-02
regulation of tube diameter	GO:0035296	127	25	12.80	+	1.95	4.18E-03	4.95E-02
anatomical structure formation involved in morphogenesis	GO:0048646	869	171	87.55	+	1.95	2.26E-14	2.04E-12
coagulation	GO:0050817	300	59	30.23	+	1.95	1.12E-05	3.14E-04
myeloid cell activation involved in immune response	GO:0002275	524	103	52.79	+	1.95	5.55E-09	2.64E-07
myeloid leukocyte mediated immunity	GO:0002444	515	101	51.89	+	1.95	6.68E-09	3.13E-07
regulation of GTPase activity	GO:0043087	490	96	49.37	+	1.94	1.65E-08	7.29E-07
response to estradiol	GO:0032355	138	27	13.90	+	1.94	2.66E-03	3.47E-02
regulation of muscle cell differentiation	GO:0051147	138	27	13.90	+	1.94	2.66E-03	3.47E-02
positive regulation of protein serine/threonine kinase activity	GO:0071902	317	62	31.94	+	1.94	8.33E-06	2.37E-04
positive regulation of lipid metabolic process	GO:0045834	154	30	15.52	+	1.93	1.82E-03	2.56E-02
regulation of anatomical structure morphogenesis	GO:0022603	955	186	96.22	+	1.93	3.12E-15	3.13E-13
positive regulation of developmental process	GO:0051094	1259	245	126.85	+	1.93	6.82E-20	1.02E-17
positive regulation of protein kinase activity	GO:0045860	535	104	53.90	+	1.93	7.76E-09	3.60E-07
regulation of calcium ion transport	GO:0051924	247	48	24.89	+	1.93	9.26E-05	2.10E-03
import across plasma membrane	GO:0098739	134	26	13.50	+	1.93	3.58E-03	4.39E-02
response to interleukin-1	GO:0070555	201	39	20.25	+	1.93	4.17E-04	7.58E-03
muscle system process	GO:0003012	289	56	29.12	+	1.92	2.78E-05	7.14E-04
anatomical structure maturation	GO:0071695	191	37	19.24	+	1.92	6.95E-04	1.15E-02
regulation of reactive oxygen species metabolic process	GO:2000377	186	36	18.74	+	1.92	9.11E-04	1.44E-02
response to external stimulus	GO:0009605	2508	485	252.69	+	1.92	1.99E-40	2.24E-37
cell population proliferation	GO:0008283	477	92	48.06	+	1.91	8.21E-08	3.35E-06
limb morphogenesis	GO:0035108	140	27	14.11	+	1.91	4.13E-03	4.92E-02
appendage morphogenesis	GO:0035107	140	27	14.11	+	1.91	4.13E-03	4.91E-02
regeneration	GO:0031099	161	31	16.22	+	1.91	2.24E-03	3.02E-02
response to toxic substance	GO:0009636	239	46	24.08	+	1.91	1.65E-04	3.42E-03
regulation of innate immune response	GO:0045088	312	60	31.43	+	1.91	1.63E-05	4.40E-04
regulation of synapse organization	GO:0050807	208	40	20.96	+	1.91	5.11E-04	8.90E-03
regulation of G protein-coupled receptor signaling pathway	GO:0008277	146	28	14.71	+	1.90	3.29E-03	4.12E-02
regulation of synapse structure or activity	GO:0050803	219	42	22.06	+	1.90	3.15E-04	6.00E-03
antigen processing and presentation of peptide antigen	GO:0048002	193	37	19.45	+	1.90	7.45E-04	1.22E-02
positive regulation of intracellular signal transduction	GO:1902533	1019	195	102.67	+	1.90	2.65E-15	2.75E-13
positive regulation of GTPase activity	GO:0043547	413	79	41.61	+	1.90	7.52E-07	2.62E-05
response to ketone	GO:1901654	199	38	20.05	+	1.90	6.11E-04	1.03E-02
heart development	GO:0007507	508	97	51.18	+	1.90	4.21E-08	1.80E-06
negative regulation of developmental process	GO:0051093	870	166	87.65	+	1.89	6.32E-13	4.94E-11
regulation of metal ion transport	GO:0010959	257	49	25.89	+	1.89	1.24E-04	2.69E-03
regulation of response to biotic stimulus	GO:0002831	421	80	42.42	+	1.89	9.10E-07	3.13E-05
regulation of axonogenesis	GO:0050770	158	30	15.92	+	1.88	3.09E-03	3.89E-02
cation homeostasis	GO:0055080	706	134	71.13	+	1.88	1.49E-10	8.71E-09
response to lipid	GO:0033993	817	155	82.31	+	1.88	5.34E-12	3.71E-10
inorganic ion homeostasis	GO:0098771	717	136	72.24	+	1.88	1.33E-10	7.86E-09
response to nutrient	GO:0007584	169	32	17.03	+	1.88	1.92E-03	2.67E-02
negative regulation of cell projection organization	GO:0031345	180	34	18.14	+	1.87	1.72E-03	2.44E-02
cellular cation homeostasis	GO:0030003	637	120	64.18	+	1.87	2.52E-09	1.26E-07
granulocyte activation	GO:0036230	499	94	50.28	+	1.87	1.51E-07	5.94E-06
cell junction organization	GO:0034330	500	94	50.38	+	1.87	1.55E-07	6.06E-06
neutrophil activation	GO:0042119	495	93	49.87	+	1.86	2.01E-07	7.65E-06
cellular response to lipid	GO:0071396	474	89	47.76	+	1.86	3.66E-07	1.35E-05
cellular ion homeostasis	GO:0006873	651	122	65.59	+	1.86	2.48E-09	1.25E-07
muscle cell differentiation	GO:0042692	235	44	23.68	+	1.86	3.41E-04	6.40E-03
negative regulation of cell growth	GO:0030308	187	35	18.84	+	1.86	1.43E-03	2.09E-02
carboxylic acid biosynthetic process	GO:0046394	278	52	28.01	+	1.86	1.04E-04	2.32E-03
ion homeostasis	GO:0050801	765	143	77.08	+	1.86	9.94E-11	5.96E-09
myeloid cell differentiation	GO:0030099	225	42	22.67	+	1.85	5.53E-04	9.51E-03
adenylate cyclase-modulating G protein-coupled receptor signaling pathway	GO:0007188	220	41	22.17	+	1.85	7.13E-04	1.18E-02
exocytosis	GO:0006887	785	146	79.09	+	1.85	7.75E-11	4.69E-09
organic acid biosynthetic process	GO:0016053	285	53	28.71	+	1.85	1.22E-04	2.65E-03
import into cell	GO:0098657	183	34	18.44	+	1.84	1.90E-03	2.64E-02
cell morphogenesis	GO:0000902	711	132	71.64	+	1.84	7.89E-10	4.23E-08
antigen processing and presentation of exogenous peptide antigen	GO:0002478	178	33	17.93	+	1.84	2.43E-03	3.23E-02
neutrophil activation involved in immune response	GO:0002283	486	90	48.97	+	1.84	5.01E-07	1.78E-05
response to steroid hormone	GO:0048545	281	52	28.31	+	1.84	1.61E-04	3.35E-03
regulation of cellular response to growth factor stimulus	GO:0090287	292	54	29.42	+	1.84	1.02E-04	2.27E-03
axonogenesis	GO:0007409	384	71	38.69	+	1.84	7.82E-06	2.24E-04
cell projection morphogenesis	GO:0048858	503	93	50.68	+	1.84	3.60E-07	1.33E-05
negative regulation of response to stimulus	GO:0048585	1805	333	181.86	+	1.83	1.07E-23	2.35E-21
calcium ion transport	GO:0006816	244	45	24.58	+	1.83	4.24E-04	7.69E-03
plasma membrane bounded cell projection morphogenesis	GO:0120039	499	92	50.28	+	1.83	4.75E-07	1.71E-05
animal organ morphogenesis	GO:0009887	945	174	95.21	+	1.83	2.05E-12	1.53E-10
neuron projection morphogenesis	GO:0048812	495	91	49.87	+	1.82	6.25E-07	2.19E-05
axon development	GO:0061564	419	77	42.22	+	1.82	4.10E-06	1.24E-04
anterior/posterior pattern specification	GO:0009952	207	38	20.86	+	1.82	1.16E-03	1.75E-02
regulation of cell differentiation	GO:0045595	1576	289	158.79	+	1.82	4.04E-20	6.19E-18
positive regulation of protein phosphorylation	GO:0001934	829	152	83.52	+	1.82	7.43E-11	4.51E-09
positive regulation of transferase activity	GO:0051347	688	126	69.32	+	1.82	4.26E-09	2.07E-07
limb development	GO:0060173	175	32	17.63	+	1.81	3.33E-03	4.16E-02
appendage development	GO:0048736	175	32	17.63	+	1.81	3.33E-03	4.16E-02
neutrophil degranulation	GO:0043312	482	88	48.56	+	1.81	9.97E-07	3.39E-05
metal ion transport	GO:0030001	324	59	32.64	+	1.81	7.28E-05	1.69E-03
positive regulation of phosphorylation	GO:0042327	914	166	92.09	+	1.80	1.92E-11	1.26E-09
regulation of protein binding	GO:0043393	199	36	20.05	+	1.80	2.00E-03	2.75E-02
regulation of protein serine/threonine kinase activity	GO:0071900	492	89	49.57	+	1.80	1.25E-06	4.15E-05
neutrophil mediated immunity	GO:0002446	493	89	49.67	+	1.79	1.30E-06	4.29E-05
cell morphogenesis involved in differentiation	GO:0000904	554	100	55.82	+	1.79	2.89E-07	1.08E-05
negative regulation of peptidase activity	GO:0010466	255	46	25.69	+	1.79	5.59E-04	9.59E-03
positive regulation of phosphorus metabolic process	GO:0010562	990	178	99.75	+	1.78	5.99E-12	4.13E-10
positive regulation of phosphate metabolic process	GO:0045937	990	178	99.75	+	1.78	5.99E-12	4.11E-10
regulation of actin cytoskeleton organization	GO:0032956	356	64	35.87	+	1.78	5.15E-05	1.23E-03
negative regulation of endopeptidase activity	GO:0010951	245	44	24.68	+	1.78	9.09E-04	1.43E-02
synapse organization	GO:0050808	284	51	28.61	+	1.78	3.64E-04	6.73E-03
regulation of actin filament-based process	GO:0032970	396	71	39.90	+	1.78	2.12E-05	5.63E-04
G protein-coupled receptor signaling pathway, coupled to cyclic nucleotide second messenger	GO:0007187	251	45	25.29	+	1.78	7.32E-04	1.20E-02
transmembrane receptor protein tyrosine kinase signaling pathway	GO:0007169	519	93	52.29	+	1.78	1.10E-06	3.71E-05
response to alcohol	GO:0097305	246	44	24.79	+	1.78	9.31E-04	1.46E-02
regulation of developmental process	GO:0050793	2441	436	245.94	+	1.77	5.29E-29	2.09E-26
response to virus	GO:0009615	308	55	31.03	+	1.77	2.13E-04	4.31E-03
anatomical structure morphogenesis	GO:0009653	2134	381	215.01	+	1.77	5.38E-25	1.30E-22
positive regulation of signal transduction	GO:0009967	1552	277	156.37	+	1.77	6.78E-18	8.84E-16
regulation of system process	GO:0044057	583	104	58.74	+	1.77	2.72E-07	1.02E-05
cell part morphogenesis	GO:0032990	522	93	52.59	+	1.77	1.22E-06	4.08E-05
multi-multicellular organism process	GO:0044706	208	37	20.96	+	1.77	2.43E-03	3.22E-02
enzyme linked receptor protein signaling pathway	GO:0007167	726	129	73.15	+	1.76	1.43E-08	6.37E-07
negative regulation of cell differentiation	GO:0045596	638	113	64.28	+	1.76	1.09E-07	4.41E-06
muscle contraction	GO:0006936	243	43	24.48	+	1.76	1.25E-03	1.87E-02
activation of protein kinase activity	GO:0032147	328	58	33.05	+	1.76	1.66E-04	3.43E-03
export from cell	GO:0140352	996	176	100.35	+	1.75	2.82E-11	1.80E-09
tissue morphogenesis	GO:0048729	532	94	53.60	+	1.75	1.50E-06	4.87E-05
regulation of response to stress	GO:0080134	1547	273	155.86	+	1.75	3.92E-17	4.68E-15
positive regulation of ion transmembrane transport	GO:0034767	233	41	23.48	+	1.75	2.04E-03	2.80E-02
positive regulation of transmembrane transport	GO:0034764	233	41	23.48	+	1.75	2.04E-03	2.80E-02
cell morphogenesis involved in neuron differentiation	GO:0048667	449	79	45.24	+	1.75	1.20E-05	3.31E-04
regulation of cell development	GO:0060284	490	86	49.37	+	1.74	6.76E-06	1.97E-04
cellular component morphogenesis	GO:0032989	604	106	60.85	+	1.74	4.22E-07	1.54E-05
multicellular organismal homeostasis	GO:0048871	360	63	36.27	+	1.74	1.15E-04	2.52E-03
developmental maturation	GO:0021700	229	40	23.07	+	1.73	2.66E-03	3.47E-02
cellular chemical homeostasis	GO:0055082	750	131	75.56	+	1.73	2.35E-08	1.02E-06
fatty acid metabolic process	GO:0006631	327	57	32.95	+	1.73	3.18E-04	6.04E-03
regulation of response to stimulus	GO:0048583	4242	738	427.39	+	1.73	3.05E-50	8.01E-47
regulation of myeloid cell differentiation	GO:0045637	236	41	23.78	+	1.72	2.18E-03	2.96E-02
positive regulation of cell communication	GO:0010647	1715	297	172.79	+	1.72	1.44E-17	1.80E-15
regionalization	GO:0003002	318	55	32.04	+	1.72	3.86E-04	7.08E-03
regulation of protein kinase activity	GO:0045859	799	138	80.50	+	1.71	1.62E-08	7.21E-07
positive regulation of signaling	GO:0023056	1721	297	173.40	+	1.71	2.27E-17	2.80E-15
regulation of kinase activity	GO:0043549	910	157	91.68	+	1.71	1.71E-09	8.72E-08
embryonic organ morphogenesis	GO:0048562	290	50	29.22	+	1.71	8.33E-04	1.34E-02
small GTPase mediated signal transduction	GO:0007264	262	45	26.40	+	1.70	1.84E-03	2.58E-02
cellular response to organic substance	GO:0071310	2331	399	234.85	+	1.70	3.60E-23	7.57E-21
tissue homeostasis	GO:0001894	228	39	22.97	+	1.70	3.67E-03	4.46E-02
secretion by cell	GO:0032940	948	162	95.51	+	1.70	1.75E-09	8.93E-08
positive regulation of hydrolase activity	GO:0051345	776	132	78.18	+	1.69	7.57E-08	3.11E-06
regulation of transmembrane transport	GO:0034762	585	99	58.94	+	1.68	4.19E-06	1.26E-04
response to growth factor	GO:0070848	532	90	53.60	+	1.68	1.48E-05	4.04E-04
regulation of hormone levels	GO:0010817	532	90	53.60	+	1.68	1.48E-05	4.04E-04
cellular response to growth factor stimulus	GO:0071363	503	85	50.68	+	1.68	2.34E-05	6.12E-04
regulation of ion transmembrane transport	GO:0034765	580	98	58.44	+	1.68	5.20E-06	1.54E-04
regulation of neuron projection development	GO:0010975	438	74	44.13	+	1.68	9.48E-05	2.13E-03
chemical homeostasis	GO:0048878	1125	190	113.35	+	1.68	1.56E-10	9.11E-09
embryonic organ development	GO:0048568	427	72	43.02	+	1.67	1.08E-04	2.40E-03
negative regulation of transport	GO:0051051	427	72	43.02	+	1.67	1.08E-04	2.40E-03
positive regulation of cell projection organization	GO:0031346	350	59	35.26	+	1.67	4.91E-04	8.61E-03
regulation of blood circulation	GO:1903522	285	48	28.71	+	1.67	1.51E-03	2.18E-02
biological process involved in interspecies interaction between organisms	GO:0044419	2118	356	213.39	+	1.67	2.23E-19	3.14E-17
regulation of protein phosphorylation	GO:0001932	1212	203	122.11	+	1.66	5.29E-11	3.27E-09
regulation of plasma membrane bounded cell projection organization	GO:0120035	621	104	62.57	+	1.66	4.01E-06	1.22E-04
positive regulation of cell death	GO:0010942	627	105	63.17	+	1.66	3.31E-06	1.01E-04
regulation of transmembrane receptor protein serine/threonine kinase signaling pathway	GO:0090092	251	42	25.29	+	1.66	4.02E-03	4.81E-02
regulation of localization	GO:0032879	2734	457	275.46	+	1.66	6.41E-25	1.51E-22
regulation of cation transmembrane transport	GO:1904062	372	62	37.48	+	1.65	3.96E-04	7.23E-03
cellular response to chemical stimulus	GO:0070887	2899	483	292.08	+	1.65	3.44E-26	9.68E-24
regulation of hydrolase activity	GO:0051336	1307	217	131.68	+	1.65	2.01E-11	1.31E-09
positive regulation of response to biotic stimulus	GO:0002833	259	43	26.09	+	1.65	3.43E-03	4.28E-02
regulation of transferase activity	GO:0051338	1027	170	103.47	+	1.64	4.89E-09	2.36E-07
positive regulation of catalytic activity	GO:0043085	1415	234	142.56	+	1.64	4.63E-12	3.29E-10
tissue development	GO:0009888	1731	286	174.40	+	1.64	1.41E-14	1.32E-12
positive regulation of programmed cell death	GO:0043068	564	93	56.82	+	1.64	2.51E-05	6.49E-04
neuron differentiation	GO:0030182	1028	169	103.57	+	1.63	8.96E-09	4.13E-07
MAPK cascade	GO:0000165	408	67	41.11	+	1.63	3.73E-04	6.88E-03
regulation of ion transmembrane transporter activity	GO:0032412	268	44	27.00	+	1.63	3.94E-03	4.74E-02
secretion	GO:0046903	1061	174	106.90	+	1.63	5.99E-09	2.82E-07
cellular response to external stimulus	GO:0071496	342	56	34.46	+	1.63	1.13E-03	1.71E-02
cell-cell signaling	GO:0007267	1124	184	113.25	+	1.62	2.49E-09	1.25E-07
monocarboxylic acid metabolic process	GO:0032787	514	84	51.79	+	1.62	7.17E-05	1.67E-03
neuron development	GO:0048666	833	136	83.93	+	1.62	4.66E-07	1.68E-05
regulation of cell projection organization	GO:0031344	638	104	64.28	+	1.62	1.29E-05	3.53E-04
morphogenesis of an epithelium	GO:0002009	430	70	43.32	+	1.62	3.84E-04	7.07E-03
negative regulation of hydrolase activity	GO:0051346	455	74	45.84	+	1.61	2.33E-04	4.63E-03
response to organic cyclic compound	GO:0014070	886	144	89.27	+	1.61	2.33E-07	8.82E-06
neuron projection development	GO:0031175	683	111	68.81	+	1.61	5.87E-06	1.72E-04
behavior	GO:0007610	548	89	55.21	+	1.61	6.44E-05	1.51E-03
regulation of cell morphogenesis	GO:0022604	308	50	31.03	+	1.61	2.93E-03	3.73E-02
neurogenesis	GO:0022008	1369	221	137.93	+	1.60	1.61E-10	9.31E-09
gland development	GO:0048732	409	66	41.21	+	1.60	6.81E-04	1.13E-02
regulation of lipid metabolic process	GO:0019216	403	65	40.60	+	1.60	6.44E-04	1.08E-02
response to organic substance	GO:0010033	2996	483	301.85	+	1.60	2.05E-23	4.42E-21
regulation of nervous system development	GO:0051960	428	69	43.12	+	1.60	5.02E-04	8.76E-03
regulation of transporter activity	GO:0032409	292	47	29.42	+	1.60	4.20E-03	4.97E-02
negative regulation of catalytic activity	GO:0043086	815	131	82.11	+	1.60	1.54E-06	4.95E-05
embryonic morphogenesis	GO:0048598	561	90	56.52	+	1.59	7.78E-05	1.79E-03
homeostatic process	GO:0042592	1660	266	167.25	+	1.59	2.99E-12	2.17E-10
positive regulation of protein modification process	GO:0031401	1062	170	107.00	+	1.59	4.62E-08	1.97E-06
signal transduction	GO:0007165	5138	822	517.67	+	1.59	5.91E-44	8.47E-41
regulation of phosphorylation	GO:0042325	1402	224	141.26	+	1.59	2.50E-10	1.42E-08
animal organ development	GO:0048513	3186	509	321.00	+	1.59	3.96E-24	9.05E-22
negative regulation of ion transport	GO:0043271	307	49	30.93	+	1.58	3.91E-03	4.72E-02
negative regulation of molecular function	GO:0044092	1172	187	118.08	+	1.58	1.15E-08	5.26E-07
signaling	GO:0023052	5485	875	552.63	+	1.58	1.58E-47	3.11E-44
response to drug	GO:0042493	383	61	38.59	+	1.58	1.49E-03	2.15E-02
negative regulation of protein phosphorylation	GO:0001933	352	56	35.46	+	1.58	2.30E-03	3.07E-02
regulation of small GTPase mediated signal transduction	GO:0051056	327	52	32.95	+	1.58	2.96E-03	3.76E-02
sensory organ development	GO:0007423	555	88	55.92	+	1.57	1.27E-04	2.74E-03
generation of neurons	GO:0048699	1249	198	125.84	+	1.57	5.73E-09	2.72E-07
positive regulation of apoptotic process	GO:0043065	549	87	55.31	+	1.57	1.54E-04	3.22E-03
regulation of membrane potential	GO:0042391	436	69	43.93	+	1.57	7.51E-04	1.23E-02
cell communication	GO:0007154	5572	881	561.39	+	1.57	1.86E-46	3.26E-43
regulation of anatomical structure size	GO:0090066	507	80	51.08	+	1.57	3.54E-04	6.59E-03
intracellular signal transduction	GO:0035556	1676	264	168.86	+	1.56	1.56E-11	1.04E-09
regulation of secretion	GO:0051046	635	100	63.98	+	1.56	5.25E-05	1.25E-03
positive regulation of molecular function	GO:0044093	1767	278	178.03	+	1.56	4.88E-12	3.42E-10
system development	GO:0048731	4275	672	430.72	+	1.56	1.18E-31	6.22E-29
regulation of intracellular signal transduction	GO:1902531	1776	279	178.94	+	1.56	5.41E-12	3.74E-10
regulation of peptidase activity	GO:0052547	452	71	45.54	+	1.56	7.13E-04	1.18E-02
cell development	GO:0048468	1615	253	162.72	+	1.55	9.04E-11	5.44E-09
negative regulation of phosphorylation	GO:0042326	396	62	39.90	+	1.55	1.79E-03	2.52E-02
modulation of chemical synaptic transmission	GO:0050804	422	66	42.52	+	1.55	1.42E-03	2.08E-02
cellular homeostasis	GO:0019725	889	139	89.57	+	1.55	2.98E-06	9.17E-05
regulation of neurogenesis	GO:0050767	352	55	35.46	+	1.55	4.01E-03	4.80E-02
pattern specification process	GO:0007389	423	66	42.62	+	1.55	1.44E-03	2.09E-02
regulation of trans-synaptic signaling	GO:0099177	423	66	42.62	+	1.55	1.44E-03	2.09E-02
cellular response to organic cyclic compound	GO:0071407	500	78	50.38	+	1.55	5.58E-04	9.59E-03
positive regulation of transport	GO:0051050	936	146	94.30	+	1.55	1.78E-06	5.69E-05
regulation of endopeptidase activity	GO:0052548	424	66	42.72	+	1.54	1.47E-03	2.12E-02
forebrain development	GO:0030900	380	59	38.29	+	1.54	2.57E-03	3.40E-02
supramolecular fiber organization	GO:0097435	596	92	60.05	+	1.53	2.11E-04	4.26E-03
vesicle-mediated transport	GO:0016192	1959	302	197.37	+	1.53	3.72E-12	2.68E-10
negative regulation of signaling	GO:0023057	1377	212	138.74	+	1.53	1.16E-08	5.28E-07
negative regulation of cell communication	GO:0010648	1374	211	138.43	+	1.52	1.85E-08	8.15E-07
nervous system development	GO:0007399	2189	336	220.55	+	1.52	3.28E-13	2.67E-11
negative regulation of signal transduction	GO:0009968	1277	196	128.66	+	1.52	5.38E-08	2.27E-06
response to oxygen-containing compound	GO:1901700	1584	243	159.59	+	1.52	1.22E-09	6.31E-08
reproductive system development	GO:0061458	411	63	41.41	+	1.52	2.77E-03	3.60E-02
regulation of biological quality	GO:0065008	4007	613	403.72	+	1.52	2.26E-25	5.76E-23
actin filament-based process	GO:0030029	597	91	60.15	+	1.51	3.54E-04	6.59E-03
cell differentiation	GO:0030154	3512	535	353.84	+	1.51	3.01E-21	5.11E-19
cellular developmental process	GO:0048869	3565	542	359.18	+	1.51	2.14E-21	3.67E-19
reproductive structure development	GO:0048608	408	62	41.11	+	1.51	3.49E-03	4.33E-02
regulation of catalytic activity	GO:0050790	2518	382	253.70	+	1.51	1.93E-14	1.76E-12
cellular response to oxygen-containing compound	GO:1901701	1058	160	106.60	+	1.50	2.41E-06	7.54E-05
regulation of signal transduction	GO:0009966	3049	460	307.19	+	1.50	3.04E-17	3.69E-15
regulation of vesicle-mediated transport	GO:0060627	524	79	52.79	+	1.50	1.22E-03	1.84E-02
regulation of molecular function	GO:0065009	3180	479	320.39	+	1.50	6.83E-18	8.83E-16
response to stress	GO:0006950	3633	547	366.03	+	1.49	7.38E-21	1.21E-18
response to endogenous stimulus	GO:0009719	1416	213	142.67	+	1.49	6.07E-08	2.53E-06
multicellular organism development	GO:0007275	4875	731	491.17	+	1.49	3.20E-29	1.33E-26
response to hormone	GO:0009725	807	121	81.31	+	1.49	7.24E-05	1.68E-03
regulation of signaling	GO:0023051	3459	517	348.50	+	1.48	6.48E-19	8.97E-17
regulation of phosphate metabolic process	GO:0019220	1613	241	162.51	+	1.48	1.23E-08	5.57E-07
regulation of phosphorus metabolic process	GO:0051174	1613	241	162.51	+	1.48	1.23E-08	5.55E-07
regulation of cell communication	GO:0010646	3424	511	344.98	+	1.48	1.42E-18	1.91E-16
regulation of transport	GO:0051049	1758	262	177.12	+	1.48	3.13E-09	1.54E-07
negative regulation of cell death	GO:0060548	1000	149	100.75	+	1.48	1.22E-05	3.38E-04
anatomical structure development	GO:0048856	5264	784	530.36	+	1.48	4.00E-31	2.04E-28
positive regulation of biological process	GO:0048518	6245	927	629.20	+	1.47	5.62E-39	5.91E-36
regulation of cytoskeleton organization	GO:0051493	520	77	52.39	+	1.47	2.42E-03	3.22E-02
negative regulation of programmed cell death	GO:0043069	907	133	91.38	+	1.46	7.02E-05	1.64E-03
regulation of cell death	GO:0010941	1654	242	166.64	+	1.45	5.74E-08	2.41E-06
regulation of growth	GO:0040008	657	96	66.19	+	1.45	8.14E-04	1.32E-02
head development	GO:0060322	788	115	79.39	+	1.45	2.54E-04	5.01E-03
negative regulation of intracellular signal transduction	GO:1902532	501	73	50.48	+	1.45	4.12E-03	4.91E-02
actin cytoskeleton organization	GO:0030036	523	76	52.69	+	1.44	3.94E-03	4.74E-02
negative regulation of apoptotic process	GO:0043066	888	129	89.47	+	1.44	1.47E-04	3.09E-03
regulation of secretion by cell	GO:1903530	579	84	58.34	+	1.44	2.54E-03	3.37E-02
cellular response to stimulus	GO:0051716	6770	979	682.10	+	1.44	1.20E-37	1.00E-34
positive regulation of cellular component biogenesis	GO:0044089	527	76	53.10	+	1.43	4.12E-03	4.92E-02
developmental process	GO:0032502	5733	824	577.61	+	1.43	2.12E-28	7.27E-26
response to stimulus	GO:0050896	8496	1221	855.99	+	1.43	4.23E-53	1.33E-49
response to chemical	GO:0042221	4370	628	440.29	+	1.43	5.74E-20	8.71E-18
regulation of ion transport	GO:0043269	1338	192	134.81	+	1.42	5.15E-06	1.53E-04
epithelium development	GO:0060429	1097	157	110.53	+	1.42	4.33E-05	1.06E-03
cellular response to endogenous stimulus	GO:0071495	1146	164	115.46	+	1.42	3.21E-05	8.04E-04
brain development	GO:0007420	745	106	75.06	+	1.41	1.04E-03	1.61E-02
central nervous system development	GO:0007417	991	141	99.85	+	1.41	1.66E-04	3.43E-03
carboxylic acid metabolic process	GO:0019752	828	117	83.42	+	1.40	8.03E-04	1.30E-02
positive regulation of cellular process	GO:0048522	5657	799	569.96	+	1.40	5.22E-25	1.29E-22
positive regulation of cellular component organization	GO:0051130	1135	160	114.35	+	1.40	8.45E-05	1.93E-03
oxoacid metabolic process	GO:0043436	861	121	86.75	+	1.39	6.75E-04	1.13E-02
regulation of programmed cell death	GO:0043067	1517	213	152.84	+	1.39	5.02E-06	1.49E-04
negative regulation of biological process	GO:0048519	5544	775	558.57	+	1.39	8.77E-23	1.75E-20
regulation of protein modification process	GO:0031399	1636	227	164.83	+	1.38	5.62E-06	1.65E-04
organic acid metabolic process	GO:0006082	894	124	90.07	+	1.38	1.01E-03	1.55E-02
positive regulation of cellular protein metabolic process	GO:0032270	1457	202	146.80	+	1.38	2.08E-05	5.53E-04
regulation of apoptotic process	GO:0042981	1479	205	149.01	+	1.38	1.62E-05	4.39E-04
regulation of cellular component biogenesis	GO:0044087	968	133	97.53	+	1.36	8.73E-04	1.39E-02
multicellular organismal process	GO:0032501	6908	945	696.00	+	1.36	6.38E-27	1.93E-24
positive regulation of protein metabolic process	GO:0051247	1539	210	155.06	+	1.35	3.30E-05	8.23E-04
embryo development	GO:0009790	971	132	97.83	+	1.35	1.30E-03	1.93E-02
negative regulation of protein metabolic process	GO:0051248	1057	143	106.50	+	1.34	9.75E-04	1.52E-02
negative regulation of cellular process	GO:0048523	4912	660	494.90	+	1.33	5.95E-15	5.83E-13
cell death	GO:0008219	1079	144	108.71	+	1.32	1.55E-03	2.22E-02
programmed cell death	GO:0012501	1044	139	105.19	+	1.32	2.20E-03	2.98E-02
positive regulation of gene expression	GO:0010628	2381	317	239.89	+	1.32	1.50E-06	4.86E-05
system process	GO:0003008	2040	271	205.54	+	1.32	1.16E-05	3.23E-04
regulation of cellular component organization	GO:0051128	2363	312	238.08	+	1.31	3.34E-06	1.02E-04
cell projection organization	GO:0030030	1213	157	122.21	+	1.28	3.15E-03	3.96E-02
G protein-coupled receptor signaling pathway	GO:0007186	1329	172	133.90	+	1.28	1.89E-03	2.63E-02
plasma membrane bounded cell projection organization	GO:0120036	1167	151	117.58	+	1.28	3.65E-03	4.44E-02
positive regulation of metabolic process	GO:0009893	3720	477	374.80	+	1.27	7.70E-08	3.15E-06
positive regulation of macromolecule metabolic process	GO:0010604	3432	440	345.78	+	1.27	3.12E-07	1.16E-05
localization	GO:0051179	5805	741	584.87	+	1.27	1.47E-12	1.12E-10
regulation of cellular protein metabolic process	GO:0032268	2447	312	246.54	+	1.27	4.32E-05	1.06E-03
regulation of protein metabolic process	GO:0051246	2605	329	262.46	+	1.25	5.07E-05	1.22E-03
regulation of cellular process	GO:0050794	11308	1394	1139.31	+	1.22	1.90E-27	6.12E-25
regulation of biological process	GO:0050789	11860	1460	1194.93	+	1.22	2.52E-30	1.07E-27
biological regulation	GO:0065007	12576	1534	1267.06	+	1.21	4.35E-32	2.36E-29
transport	GO:0006810	4502	539	453.59	+	1.19	2.52E-05	6.51E-04
negative regulation of metabolic process	GO:0009892	3105	370	312.84	+	1.18	1.10E-03	1.68E-02
positive regulation of cellular metabolic process	GO:0031325	3239	384	326.34	+	1.18	1.20E-03	1.81E-02
establishment of localization	GO:0051234	4653	550	468.80	+	1.17	7.08E-05	1.65E-03
positive regulation of nitrogen compound metabolic process	GO:0051173	3059	361	308.20	+	1.17	2.47E-03	3.28E-02
cellular process	GO:0009987	15487	1714	1560.36	+	1.10	9.56E-15	9.08E-13
biological_process	GO:0008150	17849	1922	1798.33	+	1.07	2.10E-16	2.35E-14
metabolic process	GO:0008152	8334	744	839.67	-	.89	4.29E-05	1.05E-03
organic substance metabolic process	GO:0071704	7879	693	793.83	-	.87	1.23E-05	3.40E-04
regulation of nucleobase-containing compound metabolic process	GO:0019219	4007	347	403.72	-	.86	2.36E-03	3.15E-02
cellular protein modification process	GO:0006464	3020	256	304.27	-	.84	3.93E-03	4.73E-02
protein modification process	GO:0036211	3020	256	304.27	-	.84	3.93E-03	4.73E-02
cellular metabolic process	GO:0044237	7571	621	762.80	-	.81	4.36E-10	2.44E-08
primary metabolic process	GO:0044238	7365	600	742.04	-	.81	2.91E-10	1.64E-08
macromolecule metabolic process	GO:0043170	6194	501	624.06	-	.80	1.11E-08	5.09E-07
nitrogen compound metabolic process	GO:0006807	6898	552	694.99	-	.79	1.06E-10	6.36E-09
biosynthetic process	GO:0009058	2862	229	288.35	-	.79	2.50E-04	4.97E-03
cellular biosynthetic process	GO:0044249	2709	216	272.94	-	.79	3.06E-04	5.84E-03
macromolecule modification	GO:0043412	3241	258	326.54	-	.79	5.10E-05	1.22E-03
cellular protein metabolic process	GO:0044267	3644	286	367.14	-	.78	4.91E-06	1.46E-04
organic substance biosynthetic process	GO:1901576	2804	220	282.51	-	.78	8.43E-05	1.92E-03
cellular catabolic process	GO:0044248	1798	139	181.15	-	.77	1.30E-03	1.93E-02
organic substance catabolic process	GO:1901575	1762	134	177.53	-	.75	8.60E-04	1.37E-02
protein localization	GO:0008104	2161	164	217.73	-	.75	1.45E-04	3.06E-03
cellular response to stress	GO:0033554	1755	130	176.82	-	.74	2.79E-04	5.46E-03
cellular macromolecule metabolic process	GO:0044260	4964	362	500.14	-	.72	2.62E-12	1.92E-10
protein-containing complex assembly	GO:0065003	1338	96	134.81	-	.71	6.44E-04	1.08E-02
organic cyclic compound biosynthetic process	GO:1901362	1222	85	123.12	-	.69	4.40E-04	7.87E-03
nitrogen compound transport	GO:0071705	1802	124	181.56	-	.68	7.81E-06	2.24E-04
nucleobase-containing compound biosynthetic process	GO:0034654	1003	68	101.05	-	.67	7.50E-04	1.23E-02
cellular protein localization	GO:0034613	1643	111	165.54	-	.67	1.04E-05	2.93E-04
cellular macromolecule localization	GO:0070727	1649	111	166.14	-	.67	7.31E-06	2.12E-04
aromatic compound biosynthetic process	GO:0019438	1086	73	109.42	-	.67	3.65E-04	6.76E-03
gene expression	GO:0010467	2187	146	220.35	-	.66	1.04E-07	4.21E-06
heterocycle biosynthetic process	GO:0018130	1076	71	108.41	-	.65	2.26E-04	4.51E-03
protein-containing complex subunit organization	GO:0043933	1582	104	159.39	-	.65	4.70E-06	1.40E-04
organelle organization	GO:0006996	3574	229	360.09	-	.64	1.72E-14	1.59E-12
amide transport	GO:0042886	1527	97	153.85	-	.63	1.33E-06	4.38E-05
establishment of protein localization	GO:0045184	1559	97	157.07	-	.62	4.16E-07	1.52E-05
macromolecule biosynthetic process	GO:0009059	1696	103	170.88	-	.60	3.46E-08	1.49E-06
peptide transport	GO:0015833	1493	90	150.42	-	.60	1.84E-07	7.08E-06
cellular nitrogen compound biosynthetic process	GO:0044271	1575	94	158.69	-	.59	5.17E-08	2.19E-06
sensory perception	GO:0007600	973	58	98.03	-	.59	2.49E-05	6.47E-04
protein transport	GO:0015031	1464	87	147.50	-	.59	1.39E-07	5.51E-06
endomembrane system organization	GO:0010256	489	29	49.27	-	.59	3.31E-03	4.14E-02
organelle assembly	GO:0070925	781	46	78.69	-	.58	1.33E-04	2.83E-03
organic cyclic compound metabolic process	GO:1901360	3190	185	321.40	-	.58	2.21E-17	2.74E-15
cellular nitrogen compound metabolic process	GO:0034641	3407	193	343.26	-	.56	7.53E-20	1.11E-17
posttranscriptional regulation of gene expression	GO:0010608	554	31	55.82	-	.56	6.10E-04	1.03E-02
Unclassified	UNCLASSIFIED	2746	153	276.67	-	.55	2.10E-16	2.33E-14
amide biosynthetic process	GO:0043604	528	29	53.20	-	.55	5.93E-04	1.01E-02
cellular macromolecule biosynthetic process	GO:0034645	1655	90	166.75	-	.54	1.31E-10	7.80E-09
cellular aromatic compound metabolic process	GO:0006725	2949	158	297.12	-	.53	1.76E-19	2.50E-17
cell cycle	GO:0007049	1391	73	140.15	-	.52	9.23E-10	4.80E-08
heterocycle metabolic process	GO:0046483	2904	148	292.59	-	.51	1.93E-21	3.34E-19
cell division	GO:0051301	492	25	49.57	-	.50	2.69E-04	5.27E-03
regulation of translation	GO:0006417	376	19	37.88	-	.50	1.47E-03	2.12E-02
Golgi vesicle transport	GO:0048193	396	20	39.90	-	.50	1.06E-03	1.63E-02
microtubule cytoskeleton organization	GO:0000226	566	28	57.03	-	.49	4.95E-05	1.19E-03
cellular protein-containing complex assembly	GO:0034622	860	42	86.65	-	.48	2.57E-07	9.68E-06
cell cycle process	GO:0022402	1071	52	107.91	-	.48	5.92E-09	2.79E-07
protein localization to organelle	GO:0033365	791	38	79.70	-	.48	5.73E-07	2.03E-05
macromolecule catabolic process	GO:0009057	1046	50	105.39	-	.47	5.37E-09	2.58E-07
histone modification	GO:0016570	356	17	35.87	-	.47	1.05E-03	1.61E-02
chromatin organization	GO:0006325	697	33	70.22	-	.47	2.26E-06	7.10E-05
covalent chromatin modification	GO:0016569	360	17	36.27	-	.47	8.13E-04	1.32E-02
intracellular transport	GO:0046907	1500	69	151.13	-	.46	1.87E-13	1.56E-11
mitotic cell cycle	GO:0000278	764	35	76.97	-	.45	2.54E-07	9.58E-06
protein catabolic process	GO:0030163	683	31	68.81	-	.45	9.14E-07	3.13E-05
nucleobase-containing compound catabolic process	GO:0034655	375	17	37.78	-	.45	3.77E-04	6.94E-03
nucleobase-containing compound metabolic process	GO:0006139	2720	122	274.05	-	.45	1.43E-25	3.70E-23
mitotic cell cycle process	GO:1903047	688	30	69.32	-	.43	3.38E-07	1.25E-05
microtubule-based process	GO:0007017	803	35	80.90	-	.43	3.10E-08	1.34E-06
protein polyubiquitination	GO:0000209	324	14	32.64	-	.43	5.77E-04	9.86E-03
protein deubiquitination	GO:0016579	278	12	28.01	-	.43	1.43E-03	2.08E-02
endosomal transport	GO:0016197	234	10	23.58	-	.42	3.54E-03	4.36E-02
intracellular protein transport	GO:0006886	974	41	98.13	-	.42	2.28E-10	1.30E-08
proteolysis involved in cellular protein catabolic process	GO:0051603	596	25	60.05	-	.42	9.44E-07	3.22E-05
detection of stimulus	GO:0051606	718	30	72.34	-	.41	6.77E-08	2.80E-06
cellular protein catabolic process	GO:0044257	629	26	63.37	-	.41	4.12E-07	1.51E-05
protein modification by small protein removal	GO:0070646	295	12	29.72	-	.40	6.34E-04	1.07E-02
spindle organization	GO:0007051	225	9	22.67	-	.40	2.82E-03	3.65E-02
energy derivation by oxidation of organic compounds	GO:0015980	227	9	22.87	-	.39	2.89E-03	3.73E-02
peptidyl-lysine modification	GO:0018205	303	12	30.53	-	.39	3.59E-04	6.66E-03
nucleic acid phosphodiester bond hydrolysis	GO:0090305	303	12	30.53	-	.39	3.59E-04	6.65E-03
nucleocytoplasmic transport	GO:0006913	259	10	26.09	-	.38	8.82E-04	1.40E-02
nuclear transport	GO:0051169	262	10	26.40	-	.38	6.58E-04	1.10E-02
establishment of protein localization to organelle	GO:0072594	449	17	45.24	-	.38	4.65E-06	1.39E-04
chromosome organization	GO:0051276	1061	40	106.90	-	.37	6.04E-13	4.74E-11
cilium organization	GO:0044782	402	15	40.50	-	.37	1.51E-05	4.09E-04
cellular macromolecule catabolic process	GO:0044265	912	34	91.89	-	.37	2.19E-11	1.42E-09
mitochondrion organization	GO:0007005	457	17	46.04	-	.37	3.57E-06	1.09E-04
RNA metabolic process	GO:0016070	1599	59	161.10	-	.37	7.33E-20	1.09E-17
cell cycle checkpoint	GO:0000075	192	7	19.34	-	.36	2.91E-03	3.75E-02
macroautophagy	GO:0016236	192	7	19.34	-	.36	2.91E-03	3.74E-02
modification-dependent macromolecule catabolic process	GO:0043632	551	20	55.51	-	.36	1.42E-07	5.62E-06
protein modification by small protein conjugation or removal	GO:0070647	1031	37	103.88	-	.36	1.82E-13	1.53E-11
nucleic acid metabolic process	GO:0090304	2232	80	224.88	-	.36	5.98E-29	2.19E-26
establishment of protein localization to membrane	GO:0090150	307	11	30.93	-	.36	1.15E-04	2.53E-03
protein modification by small protein conjugation	GO:0032446	821	29	82.72	-	.35	3.81E-11	2.40E-09
modification-dependent protein catabolic process	GO:0019941	540	19	54.41	-	.35	1.05E-07	4.24E-06
DNA packaging	GO:0006323	201	7	20.25	-	.35	2.25E-03	3.02E-02
cilium assembly	GO:0060271	378	13	38.08	-	.34	8.12E-06	2.32E-04
cellular response to DNA damage stimulus	GO:0006974	787	27	79.29	-	.34	4.99E-11	3.11E-09
ubiquitin-dependent protein catabolic process	GO:0006511	533	18	53.70	-	.34	7.77E-08	3.18E-06
protein ubiquitination	GO:0016567	743	25	74.86	-	.33	1.19E-10	7.09E-09
protein targeting	GO:0006605	370	12	37.28	-	.32	5.94E-06	1.74E-04
microtubule-based movement	GO:0007018	350	11	35.26	-	.31	7.74E-06	2.23E-04
proteasome-mediated ubiquitin-dependent protein catabolic process	GO:0043161	323	10	32.54	-	.31	1.33E-05	3.63E-04
meiotic cell cycle	GO:0051321	227	7	22.87	-	.31	3.49E-04	6.53E-03
protein folding	GO:0006457	228	7	22.97	-	.30	3.55E-04	6.60E-03
meiotic cell cycle process	GO:1903046	166	5	16.72	-	.30	2.04E-03	2.80E-02
organelle fission	GO:0048285	371	11	37.38	-	.29	1.58E-06	5.07E-05
chromatin assembly or disassembly	GO:0006333	169	5	17.03	-	.29	2.10E-03	2.86E-02
methylation	GO:0032259	308	9	31.03	-	.29	1.24E-05	3.42E-04
proteasomal protein catabolic process	GO:0010498	345	10	34.76	-	.29	2.73E-06	8.44E-05
DNA conformation change	GO:0071103	313	9	31.54	-	.29	9.08E-06	2.57E-04
cilium movement	GO:0003341	144	4	14.51	-	.28	3.72E-03	4.52E-02
protein targeting to membrane	GO:0006612	183	5	18.44	-	.27	8.05E-04	1.30E-02
biological phase	GO:0044848	257	7	25.89	-	.27	3.69E-05	9.15E-04
mitotic cell cycle phase	GO:0098763	257	7	25.89	-	.27	3.69E-05	9.13E-04
cell cycle phase	GO:0022403	257	7	25.89	-	.27	3.69E-05	9.12E-04
peptide biosynthetic process	GO:0043043	409	11	41.21	-	.27	1.24E-07	4.95E-06
DNA recombination	GO:0006310	224	6	22.57	-	.27	1.22E-04	2.65E-03
tRNA metabolic process	GO:0006399	187	5	18.84	-	.27	5.75E-04	9.83E-03
nuclear division	GO:0000280	341	9	34.36	-	.26	1.32E-06	4.36E-05
DNA metabolic process	GO:0006259	781	20	78.69	-	.25	1.85E-14	1.70E-12
double-strand break repair	GO:0006302	201	5	20.25	-	.25	2.16E-04	4.34E-03
chromosome segregation	GO:0007059	287	7	28.92	-	.24	5.30E-06	1.56E-04
translational elongation	GO:0006414	125	3	12.59	-	.24	3.29E-03	4.12E-02
mitotic prometaphase	GO:0000236	167	4	16.83	-	.24	7.17E-04	1.18E-02
protein-DNA complex subunit organization	GO:0071824	295	7	29.72	-	.24	2.66E-06	8.24E-05
protein-DNA complex assembly	GO:0065004	255	6	25.69	-	.23	1.19E-05	3.31E-04
regulation of gene expression, epigenetic	GO:0040029	171	4	17.23	-	.23	5.07E-04	8.84E-03
viral gene expression	GO:0019080	172	4	17.33	-	.23	5.18E-04	8.99E-03
protein acylation	GO:0043543	177	4	17.83	-	.22	2.51E-04	4.96E-03
protein acetylation	GO:0006473	137	3	13.80	-	.22	1.69E-03	2.41E-02
protein localization to endoplasmic reticulum	GO:0070972	142	3	14.31	-	.21	1.21E-03	1.83E-02
translation	GO:0006412	384	8	38.69	-	.21	1.42E-08	6.33E-07
DNA-dependent DNA replication	GO:0006261	194	4	19.55	-	.20	9.28E-05	2.10E-03
RNA catabolic process	GO:0006401	246	5	24.79	-	.20	7.24E-06	2.10E-04
gene silencing	GO:0016458	150	3	15.11	-	.20	5.93E-04	1.01E-02
ATP metabolic process	GO:0046034	206	4	20.76	-	.19	3.17E-05	8.02E-04
nucleosome organization	GO:0034728	156	3	15.72	-	.19	4.33E-04	7.82E-03
detection of chemical stimulus	GO:0009593	522	10	52.59	-	.19	5.08E-12	3.54E-10
mitotic nuclear division	GO:0140014	209	4	21.06	-	.19	2.21E-05	5.81E-04
anaphase	GO:0051322	157	3	15.82	-	.19	2.89E-04	5.62E-03
mitotic anaphase	GO:0000090	157	3	15.82	-	.19	2.89E-04	5.61E-03
DNA repair	GO:0006281	530	10	53.40	-	.19	2.48E-12	1.83E-10
telomere organization	GO:0032200	106	2	10.68	-	.19	3.94E-03	4.74E-02
M phase	GO:0000279	160	3	16.12	-	.19	3.01E-04	5.79E-03
mitotic M phase	GO:0000087	160	3	16.12	-	.19	3.01E-04	5.79E-03
mRNA metabolic process	GO:0016071	694	12	69.92	-	.17	1.38E-16	1.59E-14
RNA splicing	GO:0008380	407	7	41.01	-	.17	4.44E-10	2.47E-08
nucleosome assembly	GO:0006334	117	2	11.79	-	.17	2.00E-03	2.75E-02
oxidative phosphorylation	GO:0006119	120	2	12.09	-	.17	1.35E-03	2.00E-02
mRNA splicing, via spliceosome	GO:0000398	302	5	30.43	-	.16	7.05E-08	2.91E-06
RNA splicing, via transesterification reactions with bulged adenosine as nucleophile	GO:0000377	302	5	30.43	-	.16	7.05E-08	2.90E-06
mRNA processing	GO:0006397	486	8	48.97	-	.16	4.03E-12	2.89E-10
RNA splicing, via transesterification reactions	GO:0000375	305	5	30.73	-	.16	4.87E-08	2.06E-06
detection of stimulus involved in sensory perception	GO:0050906	554	9	55.82	-	.16	7.06E-14	6.12E-12
macromolecule methylation	GO:0043414	250	4	25.19	-	.16	8.97E-07	3.10E-05
protein methylation	GO:0006479	126	2	12.69	-	.16	9.73E-04	1.52E-02
protein alkylation	GO:0008213	126	2	12.69	-	.16	9.73E-04	1.52E-02
ncRNA metabolic process	GO:0034660	517	8	52.09	-	.15	3.15E-13	2.58E-11
rRNA processing	GO:0006364	260	4	26.20	-	.15	4.45E-07	1.61E-05
RNA processing	GO:0006396	923	14	92.99	-	.15	2.36E-23	5.03E-21
rRNA metabolic process	GO:0016072	270	4	27.20	-	.15	2.23E-07	8.48E-06
DNA replication	GO:0006260	271	4	27.30	-	.15	1.44E-07	5.69E-06
cellular protein complex disassembly	GO:0043624	138	2	13.90	-	.14	3.16E-04	6.01E-03
mitochondrial membrane organization	GO:0007006	140	2	14.11	-	.14	2.15E-04	4.34E-03
RNA 3'-end processing	GO:0031123	142	2	14.31	-	.14	2.17E-04	4.37E-03
mRNA catabolic process	GO:0006402	216	3	21.76	-	.14	2.67E-06	8.26E-05
protein-containing complex disassembly	GO:0032984	225	3	22.67	-	.13	1.28E-06	4.24E-05
nuclear chromosome segregation	GO:0098813	228	3	22.97	-	.13	8.72E-07	3.03E-05
mitochondrial transport	GO:0006839	229	3	23.07	-	.13	8.81E-07	3.05E-05
sensory perception of chemical stimulus	GO:0007606	542	7	54.61	-	.13	4.81E-15	4.77E-13
cellular respiration	GO:0045333	157	2	15.82	-	.13	7.49E-05	1.73E-03
ribosome biogenesis	GO:0042254	332	4	33.45	-	.12	8.07E-10	4.30E-08
RNA modification	GO:0009451	170	2	17.13	-	.12	2.44E-05	6.34E-04
ncRNA processing	GO:0034470	432	5	43.53	-	.11	1.06E-12	8.15E-11
mitochondrial ATP synthesis coupled electron transport	GO:0042775	89	1	8.97	-	.11	2.94E-03	3.74E-02
tRNA modification	GO:0006400	90	1	9.07	-	.11	2.97E-03	3.77E-02
meiotic chromosome segregation	GO:0045132	90	1	9.07	-	.11	2.97E-03	3.77E-02
ATP synthesis coupled electron transport	GO:0042773	90	1	9.07	-	.11	2.97E-03	3.76E-02
mRNA 3'-end processing	GO:0031124	90	1	9.07	-	.11	2.97E-03	3.76E-02
ribonucleoprotein complex biogenesis	GO:0022613	465	5	46.85	-	.11	7.65E-14	6.59E-12
cilium movement involved in cell motility	GO:0060294	98	1	9.87	-	.10	1.37E-03	2.03E-02
nuclear-transcribed mRNA catabolic process	GO:0000956	196	2	19.75	-	.10	2.54E-06	7.91E-05
double-strand break repair via homologous recombination	GO:0000724	100	1	10.08	-	.10	1.42E-03	2.08E-02
mitochondrial respiratory chain complex assembly	GO:0033108	101	1	10.18	-	.10	1.47E-03	2.12E-02
recombinational repair	GO:0000725	102	1	10.28	-	.10	9.36E-04	1.47E-02
DNA modification	GO:0006304	103	1	10.38	-	.10	9.43E-04	1.47E-02
mitochondrial transmembrane transport	GO:1990542	105	1	10.58	-	.09	9.88E-04	1.54E-02
DNA duplex unwinding	GO:0032508	106	1	10.68	-	.09	6.38E-04	1.08E-02
respiratory electron transport chain	GO:0022904	108	1	10.88	-	.09	6.49E-04	1.09E-02
cilium-dependent cell motility	GO:0060285	111	1	11.18	-	.09	4.35E-04	7.83E-03
cilium or flagellum-dependent cell motility	GO:0001539	111	1	11.18	-	.09	4.35E-04	7.82E-03
protein targeting to ER	GO:0045047	111	1	11.18	-	.09	4.35E-04	7.82E-03
mitochondrial translation	GO:0032543	111	1	11.18	-	.09	4.35E-04	7.81E-03
DNA geometric change	GO:0032392	113	1	11.39	-	.09	4.49E-04	7.98E-03
establishment of protein localization to endoplasmic reticulum	GO:0072599	115	1	11.59	-	.09	2.95E-04	5.71E-03
viral transcription	GO:0019083	116	1	11.69	-	.09	2.97E-04	5.73E-03
DNA biosynthetic process	GO:0071897	117	1	11.79	-	.08	3.03E-04	5.80E-03
tRNA processing	GO:0008033	132	1	13.30	-	.08	6.29E-05	1.48E-03
mitochondrial gene expression	GO:0140053	140	1	14.11	-	.07	4.58E-05	1.11E-03
sister chromatid segregation	GO:0000819	149	1	15.01	-	.07	1.33E-05	3.63E-04
detection of chemical stimulus involved in sensory perception	GO:0050907	486	3	48.97	-	.06	1.22E-16	1.42E-14
ribonucleoprotein complex assembly	GO:0022618	190	1	19.14	-	.05	3.97E-07	1.46E-05
ribonucleoprotein complex subunit organization	GO:0071826	197	1	19.85	-	.05	1.77E-07	6.82E-06
detection of chemical stimulus involved in sensory perception of smell	GO:0050911	441	2	44.43	-	.05	5.14E-16	5.48E-14
sensory perception of smell	GO:0007608	468	2	47.15	-	.04	2.94E-17	3.59E-15
negative regulation of chromosome organization	GO:2001251	79	0	7.96	-	< 0.01	1.18E-03	1.78E-02
SRP-dependent cotranslational protein targeting to membrane	GO:0006614	96	0	9.67	-	< 0.01	2.29E-04	4.57E-03
cotranslational protein targeting to membrane	GO:0006613	101	0	10.18	-	< 0.01	9.32E-05	2.10E-03
endosome organization	GO:0007032	77	0	7.76	-	< 0.01	1.11E-03	1.68E-02
cytoplasmic translation	GO:0002181	75	0	7.56	-	< 0.01	1.80E-03	2.54E-02
DNA methylation or demethylation	GO:0044728	71	0	7.15	-	< 0.01	1.65E-03	2.36E-02
translational termination	GO:0006415	97	0	9.77	-	< 0.01	1.40E-04	2.96E-03
translational initiation	GO:0006413	143	0	14.41	-	< 0.01	1.56E-06	5.02E-05
nucleotide-excision repair	GO:0006289	104	0	10.48	-	< 0.01	9.89E-05	2.22E-03
transcription-coupled nucleotide-excision repair	GO:0006283	73	0	7.35	-	< 0.01	1.68E-03	2.39E-02
regulation of telomere maintenance	GO:0032204	81	0	8.16	-	< 0.01	7.30E-04	1.20E-02
ncRNA transcription	GO:0098781	94	0	9.47	-	< 0.01	2.14E-04	4.32E-03
mitochondrial translational termination	GO:0070126	89	0	8.97	-	< 0.01	3.19E-04	6.04E-03
mitochondrial translational elongation	GO:0070125	88	0	8.87	-	< 0.01	3.19E-04	6.05E-03
nuclear-transcribed mRNA catabolic process, nonsense-mediated decay	GO:0000184	120	0	12.09	-	< 0.01	1.86E-05	4.99E-04
snRNA transcription by RNA polymerase II	GO:0042795	70	0	7.05	-	< 0.01	2.63E-03	3.46E-02
snRNA transcription	GO:0009301	71	0	7.15	-	< 0.01	1.65E-03	2.36E-02
mitotic sister chromatid segregation	GO:0000070	121	0	12.19	-	< 0.01	1.93E-05	5.16E-04
sperm motility	GO:0097722	90	0	9.07	-	< 0.01	3.24E-04	6.12E-03
ribonucleoside diphosphate metabolic process	GO:0009185	65	0	6.55	-	< 0.01	3.87E-03	4.69E-02
aerobic respiration	GO:0009060	77	0	7.76	-	< 0.01	1.11E-03	1.68E-02
flagellated sperm motility	GO:0030317	90	0	9.07	-	< 0.01	3.24E-04	6.12E-03
ribosomal large subunit biogenesis	GO:0042273	72	0	7.25	-	< 0.01	1.65E-03	2.36E-02
ribosome assembly	GO:0042255	64	0	6.45	-	< 0.01	3.79E-03	4.59E-02
establishment of protein localization to mitochondrion	GO:0072655	75	0	7.56	-	< 0.01	1.80E-03	2.54E-02
negative regulation of gene expression, epigenetic	GO:0045814	78	0	7.86	-	< 0.01	1.13E-03	1.72E-02

## Sheet: S2
	DAVID result - list of the processes
Category	Accession	GO biological process name	Count	%	PValue	Genes	List Total	Pop Hits	Pop Total	Fold Enrichment	Bonferroni	Benjamini	FDR	FDR/100
GOTERM_BP_DIRECT	GO:0006955	immune response	173	7.77528	2.09378e-59	IL16, IGLV1-44, TLR1, TRGC2, TLR4, IL15, TNFSF12, C1QC, CXCL12, IL10, CFP, MS4A2, IL1B, IL1A, GBP6, C5AR1, NCF4, IL26, HLA-C, PKHD1L1, HLA-B, GEM, HLA-DQA2, IL22, HLA-DQA1, IGSF6, LILRB2, IGKV1-5, CCR7, CCR6, CD36, CCR5, IGKV1-39, CST7, CD40LG, IGHD, CCR2, IGKV4-1, HLA-DPA1, IGLV3-25, EDA, GBP2, IGHV3-13, HLA-DRA, IGLV3-21, IL36A, IGHV1-69, IL1R2, IL1R1, CCL3, LST1, CCL2, HLA-DRB1, ENPP1, ENPP2, …	1812	421	16792	3.8081	1.05149e-55	1.05149e-55	3.98642e-56	3.98642e-58
GOTERM_CC_DIRECT	GO:0005576	extracellular region	373	16.764	2.25009e-52	EDN3, A2M, RARRES2, MASP1, BTC, FST, FSTL3, FSTL1, DNASE1L3, C1QC, NOV, CFP, OGN, LILRA2, APOD, SERPINE1, CFH, PLA1A, COL12A1, ERAP1, CFI, TPSB2, MUC15, FAM150B, CFD, CRISP3, F10, STC2, C4A, C4B, CRISP2, OLFML2B, SERPING1, VASH2, PRELP, LILRB1, C1QA, C1QB, IGKV1-5, CD163L1, SERPINF1, F5, TMPRSS11D, IGKV1-39, TMPRSS11E, PDGFRL, PLA2G2A, TFPI, IGKV4-1, LAMC2, IGLV3-25, ADAMTS2, MST1L, ADAMTS5, IGHV…	1943	1610	18224	2.17297	1.31855e-49	1.31855e-49	3.31247e-49	3.31247e-51
GOTERM_CC_DIRECT	GO:0005615	extracellular space	319	14.3371	2.19919e-46	S100A4, EDN3, CTHRC1, GLDN, MASP1, CRHBP, BTC, FSTL3, FSTL1, SELENBP1, POSTN, IGHM, C1QC, CFP, OGN, APOD, SOSTDC1, SERPINE1, CFH, ERAP1, COL12A1, CFI, CFD, CRISP3, STC2, C4A, C4B, CRISP2, SERPING1, PKHD1L1, VASH1, PRELP, SCGB2A1, LILRB2, ADAMTS9, CD36, SERPINF1, F5, CD40LG, F3, PLA2G2A, TFPI, WFDC1, LAMC2, ADAMTS5, IGHV3-13, IL36A, MFNG, ENPP1, ENPP2, GSDMD, NRN1, IL17D, ACE, IGHV3-23, HLA-DRB5, …	1943	1347	18224	2.22123	1.28873e-43	6.44363e-44	3.23754e-43	3.23754e-45
GOTERM_CC_DIRECT	GO:0005886	plasma membrane	686	30.8315	7.75456e-42	SLC9A9, KLRC2, SCN3A, SCN3B, BTC, PLPPR4, PVRIG, MYLIP, IGHM, SLC52A3, FRRS1L, BTK, CDH22, AGTR1, DIRAS3, KCNK7, SERPINE1, VNN1, GNG2, CDH26, GNG4, KLRD1, PIK3CG, KLRB1, CRTAM, C4A, CLCA4, MAGI1, C4B, GRIN2A, LIFR, COLEC12, PTPRO, HLA-DQA2, HLA-DQA1, THY1, IGKV1-5, SIRPG, CD163L1, F5, SSTR1, F3, IGHD, TFPI, ROR1, IGKV4-1, ROR2, HLA-DPA1, C15ORF62, TMPRSS11B, DOC2B, PMP22, KLRC1, HLA-DRA, IL1R2, E…	1943	4121	18224	1.56132	4.54417e-39	1.51472e-39	1.14159e-38	1.14159e-40
GOTERM_CC_DIRECT	GO:0005887	integral component of plasma membrane	309	13.8876	2.02578e-37	CALHM2, KLRC2, ADCY2, CADM1, CADM2, LPAR4, PLPPR4, AQP4, CD52, CD53, AQP1, SLC52A3, AQP3, CD48, AGTR1, S1PR3, KCNK7, KCNK5, CLEC4A, HCAR3, TMEM150C, CRTAM, CD3G, C5AR1, CLCA4, GRIN2A, LIFR, SSPN, PTPRO, HLA-DQA2, HLA-DQA1, THY1, LILRB2, CD37, VSIG2, CD36, CCR6, CCR5, RHCG, SSTR1, CD34, CD40LG, TMPRSS11D, CD33, TMPRSS11E, CX3CR1, CCR2, PDGFRA, ROR1, ROR2, HAS2, HLA-DPA1, TMPRSS11B, CLEC5A, KLRC1, …	1943	1415	18224	2.0482	1.18711e-34	2.96777e-35	2.98225e-34	2.98225e-36
GOTERM_BP_DIRECT	GO:0006954	inflammatory response	126	5.66292	3.48656e-32	RARRES2, TSPAN2, PTGS2, AIF1, CRHBP, TLR1, PTGS1, TLR3, TLR4, IL15, TLR7, CXCL12, IL10, TLR8, S1PR3, VNN1, MS4A2, IL1B, IL1A, PIK3CG, C5AR1, GBP5, C4A, C4B, IL26, CDO1, IL22, TNFAIP6, CCR7, CAMK4, CCR5, KRT16, CD40LG, CCR2, IL36A, C3AR1, ITGAL, CCL3, CCL2, GSDMD, CCL8, ITGB2, CCL5, CCL4, IL17D, IL23A, FOLR2, SCN9A, ZAP70, NRROS, NR1H4, CSF1R, SPP1, HAVCR2, TLR10, CHI3L1, TRIL, ECM1, AIM2, LAT, AP…	1812	379	16792	3.08089	1.75095e-28	8.75476e-29	6.6382e-29	6.6382e-31
GOTERM_CC_DIRECT	GO:0009897	external side of plasma membrane	85	3.82022	2.09378e-28	IGHG1, IGHG2, IGHG3, IGLC7, CD8A, CD8B, AQP4, ANPEP, TLR4, ENPEP, IGHM, CXCL12, CD48, TNFRSF11A, S1PR1, SERPINA5, MS4A1, MS4A2, CHRNA7, NRG1, FCGR3A, CHRFAM7A, IGLL5, KLRD1, CD200R1, THY1, NCAM1, LILRB1, CD86, CCR7, CD36, CCR5, CD34, CD40LG, IGHD, CD33, EMCN, HLA-DRB1, CCR1, CXCL9, KLRK1, TRDC, KIT, IL7R, CD74, CDH5, VCAM1, ACE, IL12RB1, ITGAX, CD69, IGHV3-23, HLA-DRB4, IGHA1, CD2, HLA-DRB5, IGHA…	1943	213	18224	3.74292	1.22695e-25	2.45391e-26	3.08236e-25	3.08236e-27
GOTERM_BP_DIRECT	GO:0007155	cell adhesion	134	6.02247	7.07141e-28	POSTN, MMRN1, CXCL12, KIAA1462, S1PR1, CLEC4A, COL12A1, ROBO2, SPON1, MAGI1, SSPN, THY1, CTNNA2, NCAM1, TNFAIP6, SIRPG, PGM5, CD36, CD34, LSAMP, CD33, CX3CR1, LAMC2, RELN, COL1A1, MFAP4, DST, ITGAL, PLXNC1, CCL2, NINJ2, ITGB4, COL28A1, IL32, ITGB2, CX3CL1, ITGB3, CCL4, PXN, ITGAM, ITGBL1, SEMA5A, LAMB3, ITGAX, ITGB7, ENTPD1, SPP1, COL18A1, ADAM23, PODXL, PCDH10, ITGA3, ITGA4, EMILIN2, PCDH17, PCD…	1812	459	16792	2.70543	3.55126e-24	1.18375e-24	1.34635e-24	1.34635e-26
KEGG_PATHWAY	hsa05150:Staphylococcus aureus infection		41	1.8427	1.52674e-26	HLA-DQB1, C3AR1, ITGAL, MASP1, HLA-DRB1, C3, HLA-DRB3, FPR1, FPR3, C1R, ITGB2, C1S, HLA-DMB, HLA-DMA, C1QC, IL10, ITGAM, FCGR1A, CFH, HLA-DRB4, HLA-DRB5, CFI, HLA-DPB1, FCGR3A, HLA-DOA, CFD, FCGR3B, SELPLG, SELP, C5AR1, C4A, C4B, HLA-DQA2, HLA-DQA1, C1QA, C1QB, FCGR2B, FCGR2C, HLA-DPA1, FCGR2A, HLA-DRA	808	54	6879	6.46404	3.96951e-24	3.96951e-24	1.99561e-23	1.99561e-25
GOTERM_BP_DIRECT	GO:0050776	regulation of immune response	74	3.32584	8.19509e-26	IGLV1-44, IGLC7, CD8A, IGHV3-48, CD8B, IGKV1-17, CD96, SH2D1A, TRAC, IGKV1D-39, IGKV2D-28, FCGR3A, KLRD1, SH2D1B, CD200R1, KLRB1, CRTAM, CD3G, CD3D, ICAM2, SLA2, IGHV3-53, HLA-C, HLA-B, TRBC1, LILRB1, LILRB2, IGKV1-5, IGKV1-39, IGLV2-14, CD40LG, CD34, CD33, CD300LG, COL1A2, IGKV4-1, CD300LF, IGLV3-25, COL1A1, KLRC1, IGHV3-13, IGLV3-21, ITGAL, IGHV1-69, C3, COL3A1, CD247, KLRK1, ITGB2, VCAM1, IGLV…	1812	178	16792	3.85262	4.11557e-22	1.02889e-22	1.56029e-22	1.56029e-24
GOTERM_CC_DIRECT	GO:0009986	cell surface	140	6.29213	7.4589e-24	SLC6A1, IQGAP2, FGF10, TLR3, TLR4, CD53, IL15, IGHM, ROBO2, EGFR, C5AR1, BST2, GRIN2A, HLA-C, HLA-B, NCAM1, LILRB2, CD38, ADAMTS9, CCR7, TNS1, CD36, CCR6, CCR5, CD40LG, F3, TFPI, PDGFRB, HLA-DPA1, ADGRA2, CLEC5A, HLA-DRA, WNT5A, DCBLD2, ITGAL, IL1R1, WNT5B, HLA-DRB1, ENPP1, TNFRSF12A, CLU, ITGB4, KLRK1, ITGB2, CX3CL1, ITGB3, GREM1, TIMP2, CD74, ITGAM, ITGAX, FOLR2, ITGB7, TEK, FCER1G, HLA-DPB1, L…	1943	542	18224	2.4227	4.37091e-21	7.28486e-22	1.09806e-20	1.09806e-22
GOTERM_CC_DIRECT	GO:0005578	proteinaceous extracellular matrix	87	3.91011	6.4775e-22	ASPN, CTHRC1, COL21A1, GLDN, POSTN, MMP2, NOV, OGN, WISP2, TNFRSF11B, WISP1, SERPINA1, TFPI2, SPON1, COCH, CRISP3, SPARCL1, CRTAC1, OLFML2B, MMP19, CILP, MGP, MMP16, MMP12, NDNF, SLIT2, PRELP, SLIT3, ADAMTS9, BGN, COL1A2, RELN, ADAMTS2, CHL1, ADAMTS5, WNT5A, ADAMTS17, FMOD, WNT16, ADAMTSL1, WNT5B, PODN, MAMDC2, CD248, LUM, HSD17B12, TIMP4, TIMP2, VIT, CPZ, SMOC2, COL6A6, CRISPLD2, CCL21, COMP, CO…	1943	268	18224	3.04478	3.79582e-19	5.42259e-20	9.53587e-19	9.53587e-21
GOTERM_BP_DIRECT	GO:0030198	extracellular matrix organization	72	3.23596	2.01019e-21	ELF3, POSTN, SPINK5, DDR2, TNFRSF11B, FOXF1, FOXF2, SERPINE1, RECK, EGFL6, ICAM2, OLFML2B, NDNF, BGN, COL1A2, LAMC2, COL1A1, JAM2, JAM3, ITGAL, LUM, COL3A1, HSD17B12, ITGB4, ITGB2, DCN, ITGB3, VIT, ITGAM, ABI3BP, VCAM1, SMOC2, LAMB3, ITGAX, CRISPLD2, ITGB7, COMP, COL6A3, COL6A2, COL6A1, FBN2, THBS1, COL8A2, SPP1, COL18A1, FBN1, CCDC80, ITGA1, ITGA3, NID1, SPARC, ITGA4, NID2, ECM2, COL5A1, COL4A6,…	1812	196	16792	3.40424	1.00952e-17	2.01903e-18	3.82727e-18	3.82727e-20
GOTERM_CC_DIRECT	GO:0016021	integral component of membrane	727	32.6742	1.38145e-20	C15ORF48, SLC9A9, KLRC2, SCN3A, SCN3B, BTC, PVRIG, IGHM, FRRS1L, TMEM140, CDH22, AGTR1, KCNK7, CH25H, KCNK5, VNN1, CDH26, KLRD1, KLRB1, FAXDC2, AIG1, GRIN2A, TMEM132B, LIFR, PKHD1L1, COLEC12, LHFP, PTPRO, HLA-DQA2, HLA-DQA1, TMEM132C, SIRPG, CD163L1, TMPRSS11D, TMPRSS11E, F3, IGHD, ROR1, ROR2, YME1L1, HLA-DPA1, PMP22, KLRC1, HLA-DRA, IL1R2, EMCN, IL1R1, RTP4, HLA-DRB1, PCDH20, HLA-DRB3, HSD17B12,…	1943	5163	18224	1.3207	8.0953e-18	1.01191e-18	2.0337e-17	2.0337e-19
KEGG_PATHWAY	hsa04640:Hematopoietic cell lineage		46	2.06742	3.7625e-20	IL1R2, IL1R1, HLA-DRB1, CD8A, CD8B, HLA-DRB3, MME, ANPEP, KIT, ITGB3, IL7R, ITGAM, IL11, FLT3LG, FCGR1A, HLA-DRB4, CD2, MS4A1, HLA-DRB5, IL1B, CD5, CSF2RA, IL1A, CSF1R, CD7, CR1, CD3G, IL2RA, CD3D, IL7, CD1C, ITGA1, CD1B, CD1A, ITGA3, ITGA4, IL11RA, CD1E, CD38, CD37, CD36, CD34, CD33, IL3RA, CD14, HLA-DRA	808	87	6879	4.50145	9.78251e-18	4.89126e-18	4.918e-17	4.918e-19
GOTERM_BP_DIRECT	GO:0006958	complement activation, classical pathway	48	2.1573	2.76426e-20	IGHG1, C7, IGHG2, IGHV1-69, IGHG3, IGLV1-44, IGLC7, C4B_2, IGHV3-48, C3, IGKV1-17, CLU, C1R, TRDC, C1S, IGHM, C1QC, IGLV3-19, IGHV3-23, IGHA1, IGKV1D-39, IGHA2, IGKV2D-28, CFI, IGKC, IGLL5, CR1, C4A, C4B, IGHV3-53, SERPING1, IGLV3-1, C1QA, IGHV3-30, C1QB, IGKV1-5, IGHV3-33, IGKV1-39, IGLV2-14, IGHD, IGKV4-1, SUSD4, IGLV3-25, IGLC2, IGLC1, IGHV3-13, IGLV3-21, IGLC3	1812	99	16792	4.49314	1.38821e-16	2.31369e-17	5.26298e-17	5.26298e-19
KEGG_PATHWAY	hsa04514:Cell adhesion molecules	CAMs	60	2.69663	5.41985e-20	CLDN8, CD8A, CADM1, CD8B, CLDN5, LRRC4C, HLA-DMB, HLA-DMA, SDC2, CNTNAP2, ESAM, NEGR1, NRXN3, ICAM2, HLA-C, HLA-B, NRXN1, HLA-DQA2, HLA-DQA1, NCAM1, SIGLEC1, CD86, CD40LG, CD34, HLA-DPA1, JAM2, JAM3, HLA-DRA, HLA-DQB1, ITGAL, HLA-DRB1, HLA-DRB3, CLDN10, ITGB2, CLDN11, CDH3, ITGAM, CDH5, VCAM1, ITGB7, CD2, HLA-DRB4, HLA-DRB5, HLA-DPB1, HLA-DOA, SELPLG, CD28, SELP, PTPRC, SELL, NLGN1, CTLA4, NFASC,…	808	142	6879	3.5973	1.40916e-17	4.6972e-18	7.08433e-17	7.08433e-19
GOTERM_BP_DIRECT	GO:0050853	B cell receptor signaling pathway	34	1.52809	4.59197e-19	MEF2C, IGHG1, IGHG2, IGHG3, IGLC7, TRDC, IGHM, BTK, KLHL6, BCL2, IGHV3-23, ZAP70, IGHA1, IGHA2, IGKC, NFATC2, IGLL5, PTPRC, VAV3, CTLA4, NCKAP1L, PRKCB, CD38, LAT2, IGHD, PLCG2, LCK, MNDA, LIME1, CD79B, CD79A, IGLC2, IGLC1, IGLC3	1812	54	16792	5.83485	2.30608e-15	3.29441e-16	8.74282e-16	8.74282e-18
GOTERM_BP_DIRECT	GO:0006956	complement activation	43	1.93258	1.27777e-18	IGHG1, C7, IGHG2, IGHV1-69, IGHG3, IGLV1-44, MASP1, IGLC7, C4B_2, IGHV3-48, C3, IGKV1-17, CLU, C1R, C1S, C1QC, CFHR1, CFP, IGLV3-19, IGHV3-23, CFH, IGKV1D-39, IGKV2D-28, IGKC, CFD, C4A, C4B, IGHV3-53, IGLV3-1, C1QA, IGHV3-30, C1QB, IGKV1-5, IGHV3-33, IGKV1-39, IGLV2-14, IGKV4-1, IGLV3-25, IGLC2, IGLC1, IGHV3-13, IGLV3-21, IGLC3	1812	87	16792	4.58029	6.41695e-15	8.02119e-16	2.43279e-15	2.43279e-17
GOTERM_MF_DIRECT	GO:0008201	heparin binding	59	2.65169	2.93619e-18	FGF7, FGF14, FGF9, FGF10, FSTL1, POSTN, NOV, OGN, WISP2, WISP1, RSPO1, SAA1, SERPINA5, RSPO3, CFH, LTF, CECR1, NDNF, SLIT2, SLIT3, PRELP, PCOLCE2, LAMC2, ADAMTS5, CTSG, PLA2G5, FMOD, CCL2, HSD17B12, CCL8, GREM2, ABI3BP, PCOLCE, SMOC2, CCL23, CRISPLD2, COMP, PTN, GPNMB, THBS1, THBS2, THBS4, BMP4, SELP, LPL, TNXB, SELL, FBN1, CCDC80, ECM2, COL5A1, SOD3, TENM1, CXCL13, CLEC3B, LIPG, TGFBR3, LIPC, BM…	1779	160	16881	3.49908	4.18408e-15	4.18408e-15	4.84832e-15	4.84832e-17
GOTERM_BP_DIRECT	GO:0007165	signal transduction	221	9.93258	3.58091e-18	DLC1, EDN3, KLRC2, CRHBP, FST, PLPPR4, CD53, PRKG1, SHE, CD48, LILRA2, CHRNA7, RARB, MAP2K6, SH3GL3, C5AR1, GEM, LILRB1, LILRB2, CD38, CCR6, KRT17, CAMK4, CD34, CD33, ROR2, PDGFRB, CLEC5A, NEK6, PLCXD3, HLA-DRB3, CD74, PXN, CD69, HLA-DRB4, HLA-DOA, NR1H4, TYROBP, NTF3, ECM1, APOL3, RGS1, PENK, CD300A, KLRC4-KLRK1, CLTCL1, PLAU, ZNF536, FGF7, ACVRL1, FGF9, FLT3LG, EDNRA, TNFRSF11B, TNFRSF11A, GUCY…	1812	1161	16792	1.76402	1.79833e-14	1.99815e-15	6.81782e-15	6.81782e-17
GOTERM_BP_DIRECT	GO:0006898	receptor-mediated endocytosis	64	2.8764	1.69439e-17	MSR1, IGLV1-44, MASP1, PDLIM7, IGLC7, IGHV3-48, IGKV1-17, ASGR1, MARCO, DAB2, SAA1, IGKV1D-39, IGKV2D-28, CFI, EGFR, LRP1B, IGHV3-53, COLEC12, ACKR4, CD163, IGKV1-5, CD163L1, CD36, IGKV1-39, IGLV2-14, IGKV4-1, IGLV3-25, IGHV3-13, IGLV3-21, IGHV1-69, ENPP1, ENPP2, ENDOU, JCHAIN, SCARF1, IGLV3-19, FOLR2, FCGR1A, IGHV3-23, FCGR1B, IGHA1, IGHA2, IGKC, CD5, HBB, MRC1, SBSPON, TMPRSS2, HBA2, HBA1, SPAR…	1812	186	16792	3.18868	8.50921e-14	8.50921e-15	3.22601e-14	3.22601e-16
GOTERM_CC_DIRECT	GO:0031012	extracellular matrix	83	3.73034	1.11846e-16	ASPN, AEBP1, RARRES2, COL21A1, FGF10, POSTN, MMRN1, MMP2, NOV, CFP, OGN, HMCN1, CD93, SBSN, SERPINE1, COL12A1, TFPI2, SPON1, COCH, MMP19, CILP, CPXM2, MGP, MMP16, NDNF, PRELP, ADAMTS9, BGN, SERPINF1, F3, COL1A2, COL1A1, MFAP4, CTSG, FMOD, TSHZ2, LUM, VIM, CLU, COL3A1, DCN, TIMP2, PCOLCE, ABI3BP, COMP, COL6A3, COL6A2, COL6A1, FBN2, THBS1, THBS2, COL8A2, MYOC, DPT, THBS4, SBSPON, COL18A1, LPL, NES,…	1943	296	18224	2.63001	6.50591e-14	7.21645e-15	1.66533e-13	1.66533e-15
KEGG_PATHWAY	hsa04060:Cytokine-cytokine receptor interaction		76	3.41573	3.53447e-16	LEPR, IL21R, CXCR2, IL15, TNFSF12, CXCL12, IL10, IL11, TNFRSF11B, TNFRSF11A, CXCR4, CCL3L1, CXCR6, CCL3L3, IL1B, CSF2RB, LTB, IL1A, CSF2RA, LIFR, TNFRSF17, IL26, IL22, IL11RA, INHBB, INHBA, CCR7, CCR6, TNFRSF10B, TNFSF13B, CCR5, CD40LG, TNFRSF10D, CCR2, CX3CR1, EDA, IL1R2, CCL3, IL1R1, CCL2, TNFRSF12A, CCR1, CXCL9, CCL8, CX3CL1, CCL5, IL7R, CCL4, CCL26, CCL22, TNFRSF1B, IL12RB1, IL23A, CCL23, CCL…	808	243	6879	2.66269	8.65974e-14	2.16493e-14	4.32987e-13	4.32987e-15
GOTERM_MF_DIRECT	GO:0004252	serine-type endopeptidase activity	74	3.32584	5.21344e-16	IGHG1, IGHG2, IGHG3, IGLV1-44, CORIN, IGLC7, MASP1, IGHV3-48, IGKV1-17, MMP2, C1QC, KLK12, IGKV1D-39, LTF, KLK11, IGKV2D-28, CFI, CFD, TPSB2, DPP4, KLK13, F10, C4A, C4B, GZMA, MMP19, IGHV3-53, GZMB, CTSS, GZMH, MMP12, C1QA, C1QB, GZMK, IGKV1-5, CTSK, F5, IGKV1-39, IGLV2-14, TMPRSS11D, F3, TMPRSS11E, IGKV4-1, IGLV3-25, TMPRSS11B, MST1L, CTSG, IGHV3-13, IGLV3-21, IGHV1-69, C3, C4B_2, C1R, C1S, PCSK…	1779	255	16881	2.75368	7.91034e-13	3.95461e-13	9.21485e-13	9.21485e-15
GOTERM_CC_DIRECT	GO:0070062	extracellular exosome	426	19.1461	8.88269e-16	A2M, PTGS1, FSTL1, SELENBP1, IGHM, OGN, HMCN1, SBSN, SERPINE1, AIF1L, VNN1, GNG2, GNG4, IGLL5, SH3GL3, GBP6, TNIK, CLCA4, GATM, C4A, C4B, CRTAC1, CYSRT1, LIFR, COLEC12, SERPING1, PTPRO, THY1, IGKV1-5, SERPINF1, TMPRSS11D, IGHD, F3, TMPRSS11B, HLA-DRA, TPPP3, HLA-DRB1, PFN2, UPK1A, HLA-DRB5, FGL2, UBASH3A, IGKC, SPP1, MGAT4A, TAOK1, MAOB, C16ORF89, HBA2, HBA1, ACPP, EMILIN1, COL14A1, CD300A, TGFBR…	1943	2811	18224	1.42141	5.20473e-13	5.20695e-14	1.31006e-12	1.31006e-14
GOTERM_BP_DIRECT	GO:0001525	angiogenesis	66	2.96629	2.73002e-14	FGF18, ACVRL1, PTGS2, FGF9, LEPR, PDE3B, FGF10, ANPEP, ENPEP, RORA, TNFSF12, MMP2, PTEN, NOV, S1PR1, HEY1, APOD, HMOX1, SERPINE1, ROBO4, ERAP1, SHC1, NOS3, ANGPT1, SOX18, CALCRL, SOX17, TIE1, TMEM100, ANGPT2, CEACAM1, PIK3CG, RAMP2, NRXN3, MMP19, NRXN1, VASH1, NDNF, THY1, PRKD1, PLXDC1, JAM3, EMCN, CCL2, TNFRSF12A, EPHB2, TAL1, HOXA3, TEK, HOXA7, PLXND1, COL8A2, PTPRB, COL18A1, FLT1, VAV3, COL15A…	1812	223	16792	2.74273	1.37158e-10	1.24689e-11	5.20028e-11	5.20028e-13
GOTERM_MF_DIRECT	GO:0003823	antigen binding	41	1.8427	4.11284e-14	IGHG1, IGHV1-69, IGHG2, IGHG3, IGLV1-44, IGLC7, IGHV3-48, IGKV1-17, JCHAIN, FCGRT, TRDC, IL7R, IGHM, CD48, IGLV3-19, LILRA2, IGHV3-23, IGHA1, IGKV1D-39, IGHA2, IGKV2D-28, IGKC, IGLL5, IGHV3-53, HLA-C, HLA-B, ITGA4, IGLV3-1, IGHV3-30, IGKV1-5, IGHV3-33, IGKV1-39, IGLV2-14, IGHD, IGKV4-1, IGLV3-25, IGLC2, IGLC1, IGHV3-13, IGLV3-21, IGLC3	1779	103	16881	3.77719	5.85365e-11	1.95122e-11	6.78346e-11	6.78346e-13
KEGG_PATHWAY	hsa05323:Rheumatoid arthritis		39	1.75281	6.91277e-14	HLA-DQB1, ITGAL, CCL3, CCL2, HLA-DRB1, HLA-DRB3, TLR4, ITGB2, IL15, HLA-DMB, CCL5, HLA-DMA, CXCL12, IL11, TNFRSF11A, IL23A, CCL3L1, CCL3L3, TEK, HLA-DRB4, IL1B, HLA-DRB5, ANGPT1, HLA-DPB1, HLA-DOA, LTB, IL1A, CD28, FLT1, CTLA4, HLA-DQA2, HLA-DQA1, CTSK, CD86, TNFSF11, TNFSF13B, HLA-DPA1, ATP6V0A4, HLA-DRA	808	88	6879	3.77308	1.79834e-11	3.59668e-12	9.04055e-11	9.04055e-13
GOTERM_BP_DIRECT	GO:0045087	innate immune response	101	4.53933	4.78946e-14	KLRC2, TLR1, TLR3, TLR4, IGHM, TLR7, C1QC, TLR8, BTK, MARCO, RNASE7, CLEC4A, VNN1, CFI, MX1, KLRD1, IGLL5, MX2, PIK3CG, CRISP3, C4A, BST2, C4B, NCF1, HLA-C, COLEC12, SERPING1, HLA-B, C1QA, C1QB, KRT16, IGHD, CLEC5A, IL36A, TNFAIP8L2, IFIH1, FGR, GSDMD, CLU, KLRK1, DEFB4B, TRDC, DEFB4A, IL23A, PTK6, IGHV3-23, ZAP70, FCER1G, NRROS, IGKC, NR1H4, TYROBP, CSF1R, HAVCR2, ITK, TLR10, BMX, TRIL, AIM2, CO…	1812	430	16792	2.17669	2.40306e-10	2.00255e-11	9.11049e-11	9.11049e-13
GOTERM_BP_DIRECT	GO:0050900	leukocyte migration	45	2.02247	1.17084e-13	C3AR1, ITGAL, FPR1, FPR3, ITGB2, ITGB3, SLC7A5, CD74, ITGAM, SLC7A7, CD48, SLC16A1, ITGAX, PDE4B, TEK, CD2, FCER1G, ESAM, SHC1, ANGPT1, INPP5D, SELPLG, ANGPT2, CEACAM1, NKX2-3, SELP, C5AR1, SELL, PODXL, ITGA3, ITGA4, SLC7A11, CD84, DOK2, SIRPG, CD34, LCK, PECAM1, COL1A2, COL1A1, JAM2, MERTK, SELE, PROS1, JAM3	1812	122	16792	3.4182	5.88219e-10	4.52477e-11	2.2301e-10	2.2301e-12
KEGG_PATHWAY	hsa05144:Malaria		28	1.25843	1.94678e-13	ITGAL, GYPC, CCL2, KLRK1, TLR4, ITGB2, IL10, SDC2, VCAM1, COMP, IL1B, THBS1, HBB, THBS2, THBS4, KLRB1, SELP, CR1, MET, ACKR1, HBA2, HGF, HBA1, CD36, CD40LG, PECAM1, KLRC4-KLRK1, SELE	808	49	6879	4.86492	5.06306e-11	8.43847e-12	2.54541e-10	2.54541e-12
GOTERM_CC_DIRECT	GO:0042613	MHC class II protein complex	18	0.808989	4.30734e-13	HLA-DQB1, HLA-DQB2, HLA-DRB1, HLA-DRB3, HLA-DRB2, HLA-C, HLA-DMB, HLA-DMA, HLA-DQA2, CD74, HLA-DQA1, HLA-DRB4, HLA-DRB5, HLA-DPA1, HLA-DRB7, HLA-DPB1, HLA-DOA, HLA-DRA	1943	22	18224	7.67398	2.52429e-10	2.29481e-11	6.34148e-10	6.34148e-12
GOTERM_BP_DIRECT	GO:0002250	adaptive immune response	49	2.20225	8.85275e-13	CD8B, IGHM, FCRL4, BTK, SH2D1A, TNFRSF11A, LILRA2, CLEC4A, ERAP1, SH2D1B, PIK3CG, CRTAM, SIT1, TNFRSF17, CTSS, TRAT1, PRKCB, LILRB1, CD84, IGKV2-28, LILRB2, BTN3A1, CD86, LAT2, CAMK4, LILRB5, TXK, JAM3, GPR183, JCHAIN, KLRK1, CLEC10A, FCGR1B, ZAP70, CD7, HAVCR2, ITK, THEMIS, CTLA4, CD1C, CD1B, CD1A, CD1E, BTLA, LAT, KLRC4-KLRK1, LIME1, CD79B, CD79A	1812	148	16792	3.06816	4.44594e-09	3.17567e-10	1.68554e-09	1.68554e-11
GOTERM_BP_DIRECT	GO:0045766	positive regulation of angiogenesis	42	1.88764	1.24243e-12	WNT5A, C3AR1, ACVRL1, C3, CXCR2, ITGB2, CX3CL1, TNFSF12, AQP1, GREM1, SEMA5A, GATA2, PTGIS, LRG1, HMOX1, TEK, SERPINE1, ERAP1, IL1B, CHRNA7, NOS3, CHRFAM7A, THBS1, ANGPT2, IL1A, RAMP2, C5AR1, FLT1, CHI3L1, HGF, VASH2, ECM1, KDR, PRKCB, PRKD1, CYBB, SFRP2, CD34, F3, CX3CR1, CMA1, ENG	1812	115	16792	3.38451	6.23959e-09	4.15972e-10	2.36555e-09	2.36555e-11
GOTERM_BP_DIRECT	GO:0070098	chemokine-mediated signaling pathway	32	1.4382	1.36998e-12	CCL3, CCL2, CCR1, CXCL9, CCL8, CXCR2, CX3CL1, CCL5, CCL4, CXCL12, CCL26, CCL22, CCL23, CXCR4, CCL3L1, CCL21, CCL3L3, CXCR6, CMKLR1, ACKR1, CCL19, ACKR4, CCL18, CCL13, CCR6, CCL14, CCR5, CXCL13, CCR2, CX3CR1, XCL1, XCL2	1812	71	16792	4.17672	6.88022e-09	4.30013e-10	2.60842e-09	2.60842e-11
GOTERM_CC_DIRECT	GO:0072562	blood microparticle	48	2.1573	6.9487e-12	IGHG1, IGHG2, TF, IGHG3, A2M, IGLC7, C4B_2, C3, IGKV1-17, F13A1, CLU, JCHAIN, C1R, C1S, TRDC, IGHM, C1QC, CFHR1, IGHV3-23, SLC2A1, HSPA6, CFH, IGHA1, IGHA2, IGKV2D-28, IGKC, IGLL5, HBB, C4A, C4B, SERPING1, HBA2, HBA1, C1QB, IGKV1-5, APOL1, IGKV1-39, IGHD, IGKV4-1, CP, HBG2, IGLV3-25, IGLC2, PROS1, IGLC1, IGHV3-13, IGLC3, IGLV3-21	1943	152	18224	2.96189	4.07192e-09	3.39326e-10	1.02295e-08	1.02295e-10
GOTERM_BP_DIRECT	GO:0030593	neutrophil chemotaxis	30	1.34831	5.95909e-12	EDN3, CCL3, CCL2, PREX1, CCL8, CXCR2, ITGB2, CX3CL1, CCL5, CCL4, CCL26, CCL22, CCL23, SAA1, CCL3L1, PDE4B, CCL3L3, FCER1G, IL1B, PIK3CG, VAV3, C5AR1, ITGA1, NCKAP1L, CCL18, ITGA9, CCL13, CCL14, XCL1, XCL2	1812	66	16792	4.21232	2.99267e-08	1.76039e-09	1.13458e-08	1.13458e-10
GOTERM_BP_DIRECT	GO:0007267	cell-cell signaling	67	3.01124	5.96491e-12	EDN3, FGF18, FGF14, FGF9, FGF11, FGF13, IL15, ENPEP, GJA4, IL10, IL11, NOV, WISP2, SH2D1A, WISP1, TNFRSF11A, IL1B, SRD5A2, LTB, AR, BST2, IL26, IL22, PTHLH, C1QA, TNFAIP6, INHBA, LILRB2, CD86, SIRPG, ADRB1, CCR5, SIGLEC6, SSTR1, CD33, CCL3, GRAP, CCR1, CXCL9, CCL8, ITGB2, CCL5, GREM1, CCL4, CCL26, SEMA5A, CCL22, CCL23, CCL21, TEK, PCSK5, TRHDE, NTF3, IL7, CCL18, TNFSF8, CCL13, CXCL14, STAB1, CXCL…	1812	254	16792	2.44447	2.99557e-08	1.66421e-09	1.13568e-08	1.13568e-10
GOTERM_MF_DIRECT	GO:0004872	receptor activity	59	2.65169	1.29622e-11	CADM1, CADM2, TLR1, TLR3, ANPEP, TLR4, TLR7, TLR8, CD48, TNFRSF11B, TNFRSF11A, LILRA2, CD93, ROBO4, GUCY1A3, CSF2RB, CSF2RA, LY75-CD302, CD200R1, RAMP3, CRTAM, CMKLR1, NRXN3, ACKR1, TNFRSF17, PKHD1L1, NRXN1, LILRB2, CD86, CCR6, TNFRSF10B, CHRM3, CD33, SEMA4D, SLC40A1, CRLF1, KLRK1, ITGB4, ITGB2, ITGB3, APLNR, ITGAX, IL10RA, ITGB7, TEK, CD2, TNFRSF19, CD5, CD7, LY75, MRC1, NLGN1, CD180, TIGIT, LYV…	1779	217	16881	2.57997	1.84711e-08	4.61778e-09	2.14035e-08	2.14035e-10
GOTERM_BP_DIRECT	GO:0002504	antigen processing and presentation of peptide or polysaccharide antigen via MHC class II	15	0.674157	1.36538e-11	HLA-DQB1, HLA-DQB2, HLA-DRB1, HLA-DRB3, HLA-DRB2, HLA-DMB, HLA-DMA, HLA-DQA2, HLA-DQA1, HLA-DRB4, HLA-DRB5, HLA-DPA1, HLA-DPB1, HLA-DOA, HLA-DRA	1812	17	16792	8.17686	6.85691e-08	3.6089e-09	2.59959e-08	2.59959e-10
GOTERM_MF_DIRECT	GO:0032395	MHC class II receptor activity	14	0.629213	1.6154e-11	HLA-DQB1, HLA-DQB2, HLA-DRB1, HLA-DRB3, HLA-C, HLA-DMA, HLA-DQA2, HLA-DQA1, KRT17, HLA-DRB4, HLA-DPA1, HLA-DPB1, HLA-DOA, HLA-DRA	1779	15	16881	8.85644	2.30194e-08	4.60388e-09	2.66739e-08	2.66739e-10
GOTERM_BP_DIRECT	GO:0070374	positive regulation of ERK1 and ERK2 cascade	52	2.33708	1.65049e-11	FGF18, FGF10, PTPN22, TLR4, PTEN, CCL3L1, CCL3L3, ANGPT1, PDGFD, FAM150B, ARHGAP8, EGFR, C5AR1, IL26, GPER1, CCR7, CD36, ARRB1, PLA2G2A, PDGFRA, PDGFRB, PLA2G5, GPR183, CCL3, CCL2, CCR1, CCL8, CX3CL1, CCL5, CCL4, CD74, CCL26, CCL22, CCL23, CCL21, RASGRP1, TEK, GPNMB, CSF1R, HAVCR2, BMP4, FLT4, CHI3L1, CCL19, CCL18, KDR, CCL13, BMPER, CCL14, HTR2B, XCL1, XCL2	1812	175	16792	2.75365	8.28876e-08	4.14438e-09	3.14243e-08	3.14243e-10
KEGG_PATHWAY	hsa05332:Graft-versus-host disease		21	0.94382	2.52035e-11	HLA-DQB1, PRF1, HLA-DRB1, HLA-DRB3, HLA-C, GZMB, HLA-B, HLA-DMB, HLA-DMA, HLA-DQA2, HLA-DQA1, CD86, HLA-DRB4, IL1B, HLA-DRB5, HLA-DPA1, HLA-DPB1, HLA-DOA, IL1A, HLA-DRA, CD28	808	33	6879	5.41775	6.55291e-09	9.3613e-10	3.29437e-08	3.29437e-10
GOTERM_BP_DIRECT	GO:0050729	positive regulation of inflammatory response	31	1.39326	2.05793e-11	WNT5A, CCL3, CCL2, TLR3, CCL8, TLR4, CX3CL1, IL15, GPRC5B, CCL5, TLR7, CCL4, CCL26, AGTR1, IL23A, CCL23, CCL3L1, CCL3L3, SERPINE1, EGFR, LPL, TLR10, CCL18, CCL13, CCL14, PDE2A, CCR2, PLA2G2A, FABP4, XCL1, XCL2	1812	73	16792	3.93535	1.03349e-07	4.92137e-09	3.91815e-08	3.91815e-10
GOTERM_BP_DIRECT	GO:0060326	cell chemotaxis	29	1.30337	2.4709e-11	C3AR1, CCL3, CCL2, FPR1, CXCL9, CCL8, FPR3, CX3CL1, KIT, CCL5, CXCL12, SEMA5A, VCAM1, NOV, AGTR1, SAA2, CCL21, C5AR1, LEF1, CCL19, HGF, CCL13, CCR6, CCL14, CXCL14, PDGFRA, PDGFRB, ENG, BIN2	1812	65	16792	4.13456	1.24089e-07	5.64039e-09	4.70444e-08	4.70444e-10
GOTERM_BP_DIRECT	GO:0071346	cellular response to interferon-gamma	27	1.21348	2.61067e-11	WNT5A, CCL3, CCL2, AIF1, AQP4, CCL8, TLR3, CX3CL1, CCL5, CCL4, CCL26, CCL22, CCL23, IL12RB1, CCL21, CCL3L1, CCL3L3, MRC1, GBP6, GBP5, CCL19, CCL18, CCL13, CCL14, HLA-DPA1, XCL1, XCL2	1812	57	16792	4.38968	1.31108e-07	5.70034e-09	4.97055e-08	4.97055e-10
GOTERM_BP_DIRECT	GO:0007169	transmembrane receptor protein tyrosine kinase signaling pathway	36	1.61798	2.63048e-11	CD8A, FGR, CD8B, KIT, CLNK, BTK, PTK6, TEK, ZAP70, ANGPTL1, SHC3, NRG1, CSF1R, CD7, EGFR, ITK, FLT1, NTF3, STAP1, HCK, FLT4, MET, BMX, TRAT1, KDR, NTRK3, DOK1, DOK2, DOK5, LCK, NTRK2, ROR1, ROR2, TXK, GFRA2, LCP2	1812	96	16792	3.47517	1.32103e-07	5.50429e-09	5.00828e-08	5.00828e-10
GOTERM_BP_DIRECT	GO:0006911	phagocytosis, engulfment	21	0.94382	2.68863e-11	IGHG1, IGHG2, IGHG3, IGLC7, AIF1, GULP1, TRDC, IGHM, ELMO1, FCGR1A, IGHD, IGHV3-23, IGHA1, IGHA2, FCER1G, IGKC, IGLC2, IGLL5, IGLC1, BIN2, IGLC3	1812	35	16792	5.56026	1.35023e-07	5.40091e-09	5.11898e-08	5.11898e-10
GOTERM_BP_DIRECT	GO:0007166	cell surface receptor signaling pathway	69	3.10112	2.72155e-11	EDN3, ADGRF1, TSPAN2, CD8A, LEPR, TACR1, ADGRF5, TSPAN7, TSPAN8, CXCR2, CD53, TSPAN11, MARCO, EDNRB, CLEC4A, CALCRL, KLRD1, ADGRB3, EGFR, KLRB1, CD3G, MAGI1, CD3D, LY96, LIFR, GEM, CLEC1A, IGSF6, DOK1, LILRB2, INHBA, CD37, DOK2, CD36, TNFRSF10B, LILRB5, CCR5, SSTR1, ADGRV1, ADGRA2, KLRC1, IL1R1, CCL2, CYSLTR1, ADGRD1, CCR1, CD247, IL7R, IL17D, UPK1A, CD2, CD27, CD28, PTPRC, IL2RA, MET, ADGRG5, NP…	1812	274	16792	2.33369	1.36677e-07	5.25679e-09	5.18167e-08	5.18167e-10
GOTERM_BP_DIRECT	GO:0002548	monocyte chemotaxis	23	1.03371	2.81732e-11	CCL3, CCL2, FLT1, CCL19, CCL8, CX3CL1, CCL5, CCL4, PTPRO, CCL18, CCL26, CCL22, CCL13, CCL23, TNFRSF11A, TNFSF11, CCL14, FOLR2, CCL3L1, CCL21, CCL3L3, XCL1, XCL2	1812	42	16792	5.07484	1.41485e-07	5.2402e-09	5.36399e-08	5.36399e-10
KEGG_PATHWAY	hsa04512:ECM-receptor interaction		34	1.52809	2.12933e-10	COL3A1, ITGB4, ITGB3, LAMB3, COL6A6, ITGB7, COMP, COL6A3, COL6A2, COL6A1, SV2B, THBS1, THBS2, SPP1, THBS4, TNXB, ITGA1, ITGA3, ITGA4, COL5A1, COL4A6, LAMA2, LAMA1, VWF, ITGA9, LAMA4, LAMA3, CD36, ITGA8, ITGA7, COL1A2, RELN, LAMC2, COL1A1	808	87	6879	3.32716	5.53626e-08	6.92033e-09	2.78327e-07	2.78327e-09
KEGG_PATHWAY	hsa04062:Chemokine signaling pathway		54	2.42697	2.60031e-10	ADCY4, ADCY2, PREX1, CXCR2, CXCL12, CXCR4, CCL3L1, CCL3L3, CXCR6, GNG2, SHC1, SHC3, PLCB1, GNG4, PIK3CG, NCF1, WAS, ELMO1, CCR7, CCR6, CCR5, ARRB1, CCR2, CX3CR1, CCL3, CCL2, FGR, CCR1, CXCL9, CCL8, GNG11, CX3CL1, CCL5, CCL4, PXN, CCL26, DOCK2, CCL22, CCL23, CCL21, RASGRP2, PIK3R5, ITK, VAV3, HCK, CCL19, CCL18, GNGT2, CCL13, CCL14, CXCL14, CXCL13, XCL1, XCL2	808	186	6879	2.47169	6.76081e-08	7.51201e-09	3.39889e-07	3.39889e-09
GOTERM_BP_DIRECT	GO:0038096	Fc-gamma receptor signaling pathway involved in phagocytosis	41	1.8427	1.90204e-10	IGHG1, IGHV1-69, IGHG2, IGHG3, IGLV1-44, IGLC7, FGR, IGHV3-48, IGKV1-17, CD247, IGLV3-19, FCGR1A, IGHV3-23, IGKV1D-39, IGKV2D-28, WIPF1, FCGR3A, IGKC, VAV3, CD3G, HCK, MYO1G, NCKAP1L, IGHV3-53, WAS, ELMO1, IGLV3-1, IGHV3-30, IGKV1-5, IGHV3-33, IGKV1-39, IGLV2-14, PLCG2, IGKV4-1, FCGR2A, IGLV3-25, IGLC2, IGLC1, IGHV3-13, IGLC3, IGLV3-21	1812	127	16792	2.99174	9.55206e-07	3.41145e-08	3.62137e-07	3.62137e-09
GOTERM_BP_DIRECT	GO:0006935	chemotaxis	40	1.79775	1.95011e-10	C3AR1, CCL3, RARRES2, CCL2, CYSLTR1, ENPP2, CCR1, FPR1, CXCL9, CCL8, CXCR2, DEFB4B, DEFB4A, CX3CL1, CCL5, CXCL12, CCL26, DOCK2, CCL22, S1PR1, CCL23, CXCR4, CXCR6, FOSL1, C5AR1, CMKLR1, NCKAP1L, ACKR4, CCL18, LSP1, CXCL17, CCR7, CCL13, CCR6, CCR5, CXCL14, CCR2, ECSCR, CX3CR1, PLAU	1812	122	16792	3.0384	9.79346e-07	3.37706e-08	3.71289e-07	3.71289e-09
KEGG_PATHWAY	hsa04672:Intestinal immune network for IgA production		24	1.07865	2.96866e-10	HLA-DQB1, HLA-DRB1, HLA-DRB3, TNFRSF17, ITGA4, IL15, HLA-DMB, HLA-DMA, HLA-DQA2, CXCL12, IL10, HLA-DQA1, CD86, TNFSF13B, CXCR4, CD40LG, ITGB7, HLA-DRB4, HLA-DRB5, HLA-DPA1, HLA-DPB1, HLA-DOA, HLA-DRA, CD28	808	47	6879	4.34738	7.71851e-08	7.71851e-09	3.88036e-07	3.88036e-09
GOTERM_MF_DIRECT	GO:0005178	integrin binding	36	1.61798	2.40426e-10	FERMT3, COL3A1, TSPAN8, CX3CL1, TIMP2, PLPP3, PXN, NOV, VCAM1, S1PR3, WISP2, WISP1, GPNMB, NRG1, THBS1, THBS4, EGFR, TNXB, EGFL6, ADAM23, ICAM2, FBN1, ACTN1, IGF1, ITGA3, ECM2, COL5A1, KDR, THY1, VWF, FBLN1, SFRP2, FBLN5, DST, JAM3, ADAMTS5	1779	105	16881	3.25338	3.42607e-07	5.71011e-08	3.96997e-07	3.96997e-09
GOTERM_BP_DIRECT	GO:0006910	phagocytosis, recognition	18	0.808989	2.25292e-10	IGHG1, IGHG2, IGHG3, IGLC7, COLEC12, TRDC, IGHM, CD36, IGHD, IGHV3-23, IGHA1, IGHA2, CLEC7A, IGKC, IGLC2, IGLL5, IGLC1, IGLC3	1812	28	16792	5.95743	1.13142e-06	3.77139e-08	4.28942e-07	4.28942e-09
KEGG_PATHWAY	hsa05140:Leishmaniasis		30	1.34831	3.39129e-10	HLA-DQB1, HLA-DRB1, PTGS2, C3, HLA-DRB3, ITGB2, TLR4, HLA-DMB, HLA-DMA, IL10, ITGAM, FCGR1A, HLA-DRB4, HLA-DRB5, IL1B, HLA-DPB1, HLA-DOA, FCGR3A, FCGR3B, IL1A, CR1, NCF1, NCF4, ITGA4, HLA-DQA2, HLA-DQA1, FCGR2C, HLA-DPA1, FCGR2A, HLA-DRA	808	71	6879	3.5973	8.81736e-08	8.01579e-09	4.43279e-07	4.43279e-09
KEGG_PATHWAY	hsa05330:Allograft rejection		21	0.94382	4.40755e-10	HLA-DQB1, PRF1, HLA-DRB1, HLA-DRB3, HLA-C, GZMB, HLA-B, HLA-DMB, HLA-DMA, HLA-DQA2, IL10, HLA-DQA1, CD86, CD40LG, HLA-DRB4, HLA-DRB5, HLA-DPA1, HLA-DPB1, HLA-DOA, HLA-DRA, CD28	808	37	6879	4.83205	1.14596e-07	9.5497e-09	5.76115e-07	5.76115e-09
GOTERM_MF_DIRECT	GO:0034987	immunoglobulin receptor binding	17	0.764045	4.0799e-10	IGHG1, IGHG2, IGHG3, FGR, IGLC7, JCHAIN, TRDC, IGHM, IGHD, IGHV3-23, IGHA1, IGHA2, IGKC, IGLC2, IGLL5, IGLC1, IGLC3	1779	26	16881	6.20437	5.81385e-07	8.3055e-08	6.73683e-07	6.73683e-09
KEGG_PATHWAY	hsa04151:PI3K-Akt signaling pathway		81	3.64045	5.86171e-10	FGF18, FGF7, FGF9, FGF14, FGF11, LPAR4, FGF10, FGF13, TLR4, PTEN, NOS3, GNG2, ANGPT1, PIK3AP1, PDGFD, GNG4, MYB, ANGPT2, EGFR, PIK3CG, CDK6, CCND2, CHRM1, PDGFRA, COL1A2, MDM2, PDGFRB, RELN, LAMC2, COL1A1, COL3A1, ITGB4, TCL1A, GNG11, ITGB3, KIT, IL7R, LAMB3, COL6A6, BCL2, ITGB7, COMP, TEK, COL6A3, COL6A2, COL6A1, GYS2, PIK3R5, IL2RG, THBS1, THBS2, CSF1R, THBS4, SPP1, TNXB, IL2RA, FLT1, IL7, FLT4…	808	345	6879	1.99885	1.52405e-07	1.17234e-08	7.6619e-07	7.6619e-09
GOTERM_CC_DIRECT	GO:0005581	collagen trimer	33	1.48315	5.57131e-10	CTHRC1, MSR1, GLDN, COL21A1, COL3A1, COL28A1, C1QC, PCOLCE, MARCO, C1QTNF7, C1QTNF5, COL6A6, C1QTNF3, C1QTNF2, COL6A3, COL6A2, COL12A1, COL6A1, COL8A2, COL18A1, COL15A1, COLEC12, EMILIN2, COL4A6, COL5A1, EMILIN1, C1QA, C1QB, COL14A1, CD36, COL1A2, COL1A1, EDA	1943	92	18224	3.36432	3.26479e-07	2.51137e-08	8.20181e-07	8.20181e-09
GOTERM_BP_DIRECT	GO:0006508	proteolysis	101	4.53933	5.52271e-10	IGLV1-44, MASP1, CNDP2, C1QC, MMP2, PAPPA, CPA3, CFI, TPSB2, CFD, LONRF2, CLCA4, C4A, C4B, C1QA, C1QB, ADAMTS9, IGKV1-5, F5, TMPRSS11D, IGKV1-39, TMPRSS11E, IGKV4-1, RELN, IGLV3-25, TMPRSS11B, MST1L, IGHV3-13, ADAMTS5, IGLV3-21, IGHV1-69, ADAMTSL1, FOLH1B, MME, IGLV3-19, IGHV3-23, ADAM33, ASRGL1, FGL2, IGKC, ADAM28, ADAM23, FBXO2, HGF, IGHV3-30, IGHV3-33, LVRN, TPSAB1, PLAU, IGHG1, IGHG2, IGHG3, …	1812	500	16792	1.87196	2.7735e-06	8.9468e-08	1.05149e-06	1.05149e-08
KEGG_PATHWAY	hsa04610:Complement and coagulation cascades		29	1.30337	8.22149e-10	C3AR1, C7, A2M, MASP1, C3, F13A1, C1R, C1S, C1QC, SERPINA5, SERPINE1, CFH, SERPINA1, CFI, CFD, CR1, F10, C5AR1, C4A, C4B, SERPING1, C1QA, C1QB, VWF, F5, F3, TFPI, PROS1, PLAU	808	69	6879	3.57819	2.13759e-07	1.52685e-08	1.07464e-06	1.07464e-08
KEGG_PATHWAY	hsa04940:Type I diabetes mellitus		22	0.988764	1.07501e-09	HLA-DQB1, PRF1, HLA-DRB1, PTPRN2, HLA-DRB3, HLA-C, GZMB, HLA-B, HLA-DMB, HLA-DMA, HLA-DQA2, HLA-DQA1, CD86, HLA-DRB4, IL1B, HLA-DRB5, HLA-DPA1, HLA-DPB1, HLA-DOA, IL1A, HLA-DRA, CD28	808	42	6879	4.45951	2.79502e-07	1.86335e-08	1.40515e-06	1.40515e-08
GOTERM_BP_DIRECT	GO:0043547	positive regulation of GTPase activity	110	4.94382	8.10495e-10	DLC1, FGF18, A2M, BTC, RASGEF1B, FGF10, RGL1, S1PR1, RGN, ADGRB3, EGFR, GRIN2A, THY1, NCAM1, PLCE1, ARRB1, PDGFRA, PDGFRB, C15ORF62, LRRK2, SPATA13, KALRN, CCL3, CCL2, CCL8, CX3CL1, DENND2A, CCL5, CCL4, TAGAP, DOCK2, TEK, RASAL3, AXIN2, FGD5, ARHGDIB, VAV3, KLB, DOCK9, NCKAP1L, DOCK8, DENND1B, LAT, RGS1, RGS3, RGS4, RGS5, XCL1, XCL2, IL3RA, NRG4, FGF7, FGF9, PREX1, PREX2, ARHGAP15, MCF2L, ARHGAP4…	1812	565	16792	1.80422	4.0703e-06	1.27197e-07	1.54313e-06	1.54313e-08
GOTERM_BP_DIRECT	GO:0007229	integrin-mediated signaling pathway	34	1.52809	1.43221e-09	ITGAL, FGR, FERMT3, COL3A1, ITGB4, ITGB2, ITGB3, ITGAM, ITGBL1, DAB2, ITGAX, ITGB7, ADAM33, FCER1G, CEACAM1, TYROBP, PLP1, VAV3, PLEK, ADAM23, HCK, ITGA1, ITGA3, ITGA4, PRKD1, LAT, ITGA9, FBLN1, ITGA8, ITGA7, TXK, ADAM12, DST, ADAMDEC1	1812	99	16792	3.18264	7.19252e-06	2.17956e-07	2.72683e-06	2.72683e-08
KEGG_PATHWAY	hsa05310:Asthma		18	0.808989	3.49391e-09	HLA-DQB1, FCER1A, HLA-DRB1, HLA-DRB3, HLA-DMB, HLA-DMA, HLA-DQA2, IL10, HLA-DQA1, CD40LG, HLA-DRB4, MS4A2, FCER1G, HLA-DRB5, HLA-DPA1, HLA-DPB1, HLA-DOA, HLA-DRA	808	30	6879	5.10817	9.08417e-07	5.67761e-08	4.56693e-06	4.56693e-08
KEGG_PATHWAY	hsa04510:Focal adhesion		55	2.47191	4.90468e-09	PTEN, SHC1, PDGFD, SHC3, PARVG, PIK3CG, EGFR, ACTN1, PRKCB, CCND2, COL1A2, PDGFRA, PDGFRB, RELN, LAMC2, COL1A1, COL3A1, ITGB4, ITGB3, PXN, LAMB3, COL6A6, BCL2, ITGB7, COMP, COL6A3, COL6A2, COL6A1, PIK3R5, THBS1, THBS2, THBS4, SPP1, TNXB, VAV3, FLT1, FLT4, MET, ITGA1, IGF1, ITGA3, ITGA4, HGF, BIRC3, COL4A6, COL5A1, KDR, LAMA2, VWF, ITGA9, LAMA1, LAMA4, LAMA3, ITGA8, ITGA7	808	206	6879	2.27305	1.27522e-06	7.50127e-08	6.41095e-06	6.41095e-08
GOTERM_MF_DIRECT	GO:0005509	calcium ion binding	127	5.70787	3.98914e-09	ASPN, S100A4, MASP1, TNNC2, AIF1, FSTL1, MMRN1, CALB1, DNASE1L3, CDH22, HMCN1, AIF1L, RGN, CDH26, F10, SCUBE2, CRTAC1, SPARCL1, LRP1B, ACTN1, MGP, ALOX15B, PLA2G2A, DOC2B, DST, ENPP1, ENPP2, PCDH20, ASTN2, CD69, TESC, RASEF, SYT11, PCDH10, PCDH17, PCDH19, PCDH18, DSG2, S100B, FLG, SYTL4, CLSTN2, DUOX2, PSPH, EFHD1, CD93, SLC24A3, PLCB1, PCDHB7, EGFL6, PCDHB3, VIL1, MMP19, PCDHB4, PADI3, MMP16, MA…	1779	717	16881	1.68076	5.68451e-06	7.10565e-07	6.58697e-06	6.58697e-08
GOTERM_BP_DIRECT	GO:0031295	T cell costimulation	29	1.30337	3.7785e-09	HLA-DQB1, HLA-DQB2, CD3G, CD3D, HLA-DRB1, HLA-DRB3, CD247, KLRK1, CTLA4, CCL19, TRBC1, HLA-DQA2, HLA-DQA1, BTLA, CD86, TRAC, TNFSF13B, CD40LG, CCL21, LCK, HLA-DRB4, KLRC4-KLRK1, HLA-DRB5, HLA-DPA1, HLA-DPB1, CD5, DPP4, CD28, HLA-DRA	1812	78	16792	3.44546	1.89754e-05	5.58106e-07	7.19403e-06	7.19403e-08
GOTERM_BP_DIRECT	GO:0030335	positive regulation of cell migration	49	2.20225	3.9229e-09	CCL3, WNT5B, FGR, AIF1, FERMT3, CCR1, KIT, CCL5, CCL26, SEMA5A, DAB2, S1PR1, SEMA3G, FOXF1, ADRA2A, SEMA3C, PDGFD, THBS1, GPNMB, MYOC, CSF1R, BMP4, INSM1, COL18A1, EGFR, F10, FLT1, NTF3, PODXL, VIL1, IGF1, LEF1, GPER1, HGF, KDR, NTRK3, TNFAIP6, CORO1A, SEMA6D, F3, PDGFRA, ROR2, PDGFRB, HAS2, LAMC2, COL1A1, SEMA4D, PLAU, ATP8A1	1812	184	16792	2.46787	1.97006e-05	5.62881e-07	7.46897e-06	7.46897e-08
GOTERM_MF_DIRECT	GO:0008009	chemokine activity	22	0.988764	5.5989e-09	CCL3, CCL2, CXCL9, CCL19, CCL8, CX3CL1, CCL5, CCL4, CXCL12, CCL18, CCL26, CCL22, CCL13, CCL23, CCL14, CXCL14, CCL3L1, CCL21, CXCL13, CCL3L3, XCL1, XCL2	1779	49	16881	4.26038	7.9784e-06	8.86492e-07	9.24506e-06	9.24506e-08
GOTERM_BP_DIRECT	GO:0006952	defense response	26	1.16854	1.03323e-08	CYSLTR1, CXCL9, IL32, CX3CL1, PTPRCAP, CXCL12, CD74, CD48, LILRA2, TFF3, HCP5, MX1, MX2, CRISP3, RNASE6, ACKR1, COLEC12, HLA-B, NLRP3, WAS, INHBB, CLEC1A, CD84, INHBA, LILRB5, TPSAB1	1812	67	16792	3.59619	5.18876e-05	1.44136e-06	1.96721e-05	1.96721e-07
KEGG_PATHWAY	hsa05321:Inflammatory bowel disease	IBD	26	1.16854	1.68718e-08	HLA-DQB1, HLA-DRB1, HLA-DRB3, IL21R, RORC, TLR4, RORA, HLA-DMB, HLA-DMA, IL10, IL23A, IL12RB1, HLA-DRB4, HLA-DRB5, IL1B, IL2RG, HLA-DPB1, HLA-DOA, IL1A, NFATC1, MAF, IL22, HLA-DQA2, HLA-DQA1, HLA-DPA1, HLA-DRA	808	64	6879	3.45866	4.38665e-06	2.43704e-07	2.20533e-05	2.20533e-07
KEGG_PATHWAY	hsa04145:Phagosome		43	1.93258	3.4362e-08	HLA-DQB1, MSR1, HLA-DRB1, C3, HLA-DRB3, TLR4, C1R, ITGB2, ITGB3, HLA-DMB, HLA-DMA, ITGAM, MARCO, FCGR1A, COMP, HLA-DRB4, HLA-DRB5, HLA-DPB1, FCGR3A, HLA-DOA, THBS1, FCGR3B, THBS2, THBS4, MRC1, NCF1, NCF4, HLA-C, COLEC12, HLA-B, CTSS, HLA-DQA2, HLA-DQA1, CORO1A, CD36, FCGR2B, FCGR2C, HLA-DPA1, FCGR2A, CLEC7A, ATP6V0A4, CD14, HLA-DRA	808	150	6879	2.44057	8.93407e-06	4.70216e-07	4.49148e-05	4.49148e-07
GOTERM_BP_DIRECT	GO:0014068	positive regulation of phosphatidylinositol 3-kinase signaling	25	1.1236	2.58013e-08	SELP, WNT16, FLT1, FGR, HCLS1, IGF1, KIT, HGF, GPER1, DCN, CCL5, KDR, LEP, TEK, NTRK2, PDGFRA, PDGFRB, RELN, PIK3AP1, ANGPT1, SEMA4D, PDGFD, NRG1, MYOC, CD28	1812	65	16792	3.56427	0.000129566	3.502e-06	4.91241e-05	4.91241e-07
GOTERM_BP_DIRECT	GO:0048247	lymphocyte chemotaxis	16	0.719101	2.80206e-08	CCL3, CCL2, CCL19, CCL8, CX3CL1, CCL18, CCL26, CCL22, CCL13, CCL23, CCL14, CCL21, SAA1, CCL3L1, CCL3L3, XCL2	1812	28	16792	5.29549	0.000140709	3.70313e-06	5.33494e-05	5.33494e-07
GOTERM_CC_DIRECT	GO:0030669	clathrin-coated endocytic vesicle membrane	19	0.853933	5.26659e-08	WNT5A, HLA-DQB1, HLA-DQB2, HLA-DRB1, HLA-DRB3, HLA-DQA2, CD74, HLA-DQA1, AP1S3, AP1S2, CD207, FCGR1A, FCGR1B, HLA-DRB4, ROR2, HLA-DRB5, HLA-DPA1, HLA-DPB1, HLA-DRA	1943	41	18224	4.34651	3.08617e-05	2.20444e-06	7.75321e-05	7.75321e-07
GOTERM_BP_DIRECT	GO:0016525	negative regulation of angiogenesis	24	1.07865	4.53486e-08	CCL2, TNMD, PDE3B, SPARC, DCN, SPINK5, VASH1, HHEX, SERPINF1, HOXA5, STAB1, CCR2, SULF1, CX3CR1, TEK, ECSCR, PTN, TIE1, THBS1, TCF4, THBS2, ANGPT2, ADGRB3, THBS4	1812	62	16792	3.58727	0.000227715	5.83949e-06	8.63409e-05	8.63409e-07
KEGG_PATHWAY	hsa00982:Drug metabolism - cytochrome P450		26	1.16854	7.00617e-08	CYP3A5, ADH1C, ADH1B, ADH7, ALDH3A1, UGT1A7, UGT1A6, FMO5, UGT1A9, UGT1A8, GSTM4, UGT1A3, FMO1, FMO2, ALDH1A3, UGT1A5, ADH4, UGT1A4, FMO3, GSTA1, GSTA3, CYP2C9, MAOB, CYP2E1, UGT1A1, UGT1A10	808	68	6879	3.25521	1.82159e-05	9.10802e-07	9.15783e-05	9.15783e-07
GOTERM_MF_DIRECT	GO:0005102	receptor binding	72	3.23596	5.65151e-08	NXPH3, ACOX2, EDN3, NRG4, A2M, RARRES2, CADM1, CADM2, TNFSF12, CXCL12, TESPA1, BTK, FLT3LG, RSPO1, RSPO3, SERPINE1, LEPROT, NRG1, LGI1, NRG2, ANGPT2, LTB, DPP4, AR, CRTAM, ARTN, HLA-B, NRXN1, CD86, TNFSF13B, PDGFRB, TXK, SEMA4D, EDA, PLXNC1, CCL2, WNT5B, C3, CYTL1, KCNA5, CX3CL1, CDH5, EPHB2, PTK6, C1QTNF2, ZAP70, CD2, ANGPTL1, ANGPTL2, SELPLG, TYROBP, FYB, LPL, ITK, PTPRD, TMC8, NTF3, HCK, ITGA1…	1779	353	16881	1.93544	8.05307e-05	8.05336e-06	9.33191e-05	9.33191e-07
GOTERM_MF_DIRECT	GO:0005518	collagen binding	23	1.03371	7.41175e-08	COCH, ASPN, PODN, SPARCL1, LUM, HSD17B12, ITGA1, ITGA3, NID1, SPARC, CTSS, DCN, NID2, DDR2, ABI3BP, PCOLCE, PCOLCE2, ITGA9, VWF, CTSK, COL14A1, COMP, SRGN	1779	60	16881	3.63746	0.000105612	9.60154e-06	0.000122385	1.22385e-06
GOTERM_BP_DIRECT	GO:0050871	positive regulation of B cell activation	15	0.674157	7.53983e-08	IGHG1, IGHG2, IGHG3, IGLC7, TRDC, IGHM, IGHD, IGHV3-23, IGHA1, IGHA2, IGKC, IGLC2, IGLL5, IGLC1, IGLC3	1812	26	16792	5.34641	0.000378578	9.46621e-06	0.000143554	1.43554e-06
KEGG_PATHWAY	hsa05320:Autoimmune thyroid disease		22	0.988764	1.20948e-07	HLA-DQB1, PRF1, HLA-DRB1, HLA-DRB3, CTLA4, HLA-C, GZMB, HLA-B, HLA-DMB, HLA-DMA, HLA-DQA2, IL10, HLA-DQA1, CD86, CD40LG, HLA-DRB4, HLA-DRB5, HLA-DPA1, HLA-DPB1, HLA-DOA, HLA-DRA, CD28	808	52	6879	3.60191	3.14461e-05	1.49746e-06	0.000158093	1.58093e-06
GOTERM_CC_DIRECT	GO:0030666	endocytic vesicle membrane	24	1.07865	1.39523e-07	WNT5A, HLA-DQB1, HLA-DQB2, MSR1, WNT5B, HLA-DRB1, HLA-DRB3, NOSTRIN, COLEC12, HLA-DQA2, SCARF1, CD74, HLA-DQA1, CD163, MARCO, CD36, STAB1, HLA-DRB4, MDM2, HLA-DRB5, HLA-DPA1, NOS3, HLA-DPB1, HLA-DRA	1943	66	18224	3.41066	8.17573e-05	5.4507e-06	0.000205399	2.05399e-06
GOTERM_BP_DIRECT	GO:0052697	xenobiotic glucuronidation	9	0.404494	1.46955e-07	UGT1A7, UGT1A10, UGT1A6, UGT1A9, UGT1A8, UGT1A3, UGT1A5, UGT1A4, UGT1A1	1812	9	16792	9.26711	0.000737738	1.80001e-05	0.000279793	2.79793e-06
GOTERM_BP_DIRECT	GO:0002407	dendritic cell chemotaxis	12	0.539326	1.48791e-07	PIK3CG, GPR183, CCR7, CCR6, CCR5, CXCR4, CCL21, CCR1, CCR2, CCL19, CXCR2, CCL5	1812	17	16792	6.54149	0.000746949	1.7791e-05	0.000283288	2.83288e-06
GOTERM_MF_DIRECT	GO:0005088	Ras guanyl-nucleotide exchange factor activity	33	1.48315	1.80114e-07	FGF18, NRG4, FGF7, FGF9, BTC, RASGEF1B, FGF10, KIT, RASGRP3, RASGRP1, TEK, CSF2RB, IL2RG, ANGPT1, SHC1, SHC3, NRG1, NRG2, CSF2RA, EGFR, IL2RA, KLB, KL, GRIN2A, ARTN, NCAM1, LAT, ADRB1, PDGFRA, PDGFRB, GFRA1, IL3RA, GFRA2	1779	115	16881	2.72294	0.00025663	2.13883e-05	0.000297409	2.97409e-06
GOTERM_BP_DIRECT	GO:0071347	cellular response to interleukin-1	25	1.1236	1.80974e-07	CCL3, CCL2, CCL8, RORA, CX3CL1, CCL5, CCL4, CCL26, CCL22, PTGIS, CCL23, CCL21, CCL3L1, CCL3L3, CHI3L1, CCL19, CCL18, PCK1, CCL13, CCL14, TFPI, HAS2, XCL1, KLF2, XCL2	1812	71	16792	3.26307	0.000908436	2.11358e-05	0.000344562	3.44562e-06
GOTERM_MF_DIRECT	GO:0030246	carbohydrate binding	46	2.06742	3.4213e-07	EMCN, KLRC2, C4B_2, CD248, KLRK1, CLEC10A, ASGR1, CD93, CD69, NPTX2, CLEC2B, GALNT15, CLEC4A, GALNT16, GALNT12, KLRD1, LY75-CD302, LY75, KLRB1, SELP, SVEP1, ATRNL1, C4B, SELL, FBXO2, LGALS2, SIGLEC10, CHI3L1, CLEC11A, CLEC1A, SIGLEC1, CD207, SIGLEC6, CLEC12A, CLECL1, CD34, CLEC3B, CD33, GFPT2, KLRC4-KLRK1, CLEC7A, CD302, ADGRL3, CLEC5A, CLEC14A, KLRC1	1779	196	16881	2.22702	0.000487417	3.75021e-05	0.000564933	5.64933e-06
GOTERM_BP_DIRECT	GO:0008284	positive regulation of cell proliferation	87	3.91011	3.80888e-07	EDN3, FGF18, STOX1, FGF7, FGF9, BTC, CXCR2, IL15, PTEN, IL11, FLT3LG, S1PR3, EDNRB, TNFRSF11A, HLX, SHC1, CHRNA7, PDGFD, RARB, NRG1, CHRFAM7A, FOSL1, DPP4, EGFR, AR, LEXM, LIFR, LEF1, GPER1, MARK4, PROX1, PTHLH, CD86, SIRPG, TNFSF13B, CCND2, CHRM1, TFAP2B, PDGFRA, PDGFRB, MDM2, HAS2, LAMC2, VIP, CD248, CRLF1, ST8SIA1, KIT, GREM1, ALDH3A1, ALDH1A2, HOXA3, FOLR2, BCL2, ADRA2A, POU3F3, PTN, THBS1, C…	1812	466	16792	1.73013	0.00191099	4.34722e-05	0.000725184	7.25184e-06
GOTERM_BP_DIRECT	GO:0019882	antigen processing and presentation	21	0.94382	4.95832e-07	HLA-DQB1, RAB3B, RAB3C, CD8A, HLA-DRB1, HLA-DRB3, HLA-DRB2, HLA-C, FCGRT, HLA-B, CTSS, HLA-DMB, HLA-DQA2, CD74, HLA-DQA1, HLA-DRB4, HLA-DRB5, HLA-DPA1, HLA-DRB7, HLA-DPB1, HLA-DRA	1812	55	16792	3.53835	0.00248697	5.53333e-05	0.000944028	9.44028e-06
GOTERM_BP_DIRECT	GO:0007160	cell-matrix adhesion	28	1.25843	4.97969e-07	ITGAL, COL3A1, ITGB4, ITGB2, ITGB3, PXN, VCAM1, CD96, SORBS1, ITGB7, PARVG, ITGA1, NID1, ITGA3, ITGA4, NID2, ECM2, MUC4, SIGLEC1, LYVE1, SNED1, CD34, HOXD3, ITGA8, FBLN5, ITGA7, EDA, JAM3	1812	90	16792	2.8831	0.00249767	5.43637e-05	0.000948097	9.48097e-06
GOTERM_CC_DIRECT	GO:0042571	immunoglobulin complex, circulating	12	0.539326	6.55836e-07	IGHG1, IGHG2, IGHG3, IGLC7, IGHD, IGHV3-23, TRDC, IGKC, IGLC2, IGLL5, IGLC1, IGLC3	1943	19	18224	5.92377	0.000384246	2.40197e-05	0.000965485	9.65485e-06
KEGG_PATHWAY	hsa05416:Viral myocarditis		22	0.988764	7.55169e-07	HLA-DQB1, PRF1, ITGAL, HLA-DRB1, HLA-DRB3, HLA-C, ITGB2, HLA-B, HLA-DMB, HLA-DMA, HLA-DQA2, HLA-DQA1, CD86, CD40LG, HLA-DRB4, HLA-DRB5, SGCD, HLA-DPA1, HLA-DPB1, HLA-DOA, HLA-DRA, CD28	808	57	6879	3.28596	0.000196325	8.92469e-06	0.000987084	9.87084e-06
GOTERM_BP_DIRECT	GO:0016337	single organismal cell-cell adhesion	30	1.34831	5.32826e-07	EMCN, LIMS2, LMO7, CRNN, CDH3, CDH5, VCAM1, ANXA9, CD93, FOXF1, CD2, VNN1, SHC1, ESAM, COL8A2, NEGR1, EGFR, C10ORF54, CRISP2, ICAM2, FBLIM1, THY1, CTNNA2, SIGLEC1, COL14A1, CD34, ITGA8, ADGRV1, TENM2, JAM2	1812	101	16792	2.75261	0.00267228	5.69314e-05	0.00101446	1.01446e-05
GOTERM_MF_DIRECT	GO:0050839	cell adhesion molecule binding	22	0.988764	6.83199e-07	ITGAL, CRTAM, PTPRD, CADM1, NRXN3, SELL, CADM2, NLGN1, POSTN, ITGB2, NRXN1, ITGA4, ITGB3, VCAM1, TIGIT, LILRB2, DSG2, TENM1, ITGB7, TENM2, NLGN4X, CD200	1779	62	16881	3.36708	0.000973085	6.95375e-05	0.00112811	1.12811e-05
GOTERM_BP_DIRECT	GO:0018108	peptidyl-tyrosine phosphorylation	39	1.75281	6.17612e-07	FGF18, NRG4, FGF7, FGR, FGF9, BTC, FGF10, KIT, DDR2, BTK, EPHB2, IL12RB1, TEK, ZAP70, CSF2RB, TIE1, NRG1, NRG2, MAP2K6, CSF2RA, CSF1R, EGFR, FLT1, HCK, FLT4, MET, PKDCC, KDR, EPHA3, NTRK3, EPHA7, NTRK2, ROR1, PDGFRA, ROR2, PDGFRB, RELN, MERTK, IL3RA	1812	153	16792	2.3622	0.00309684	6.46156e-05	0.00117589	1.17589e-05
GOTERM_CC_DIRECT	GO:0043235	receptor complex	34	1.52809	8.67145e-07	KLRC2, GPR160, LEPR, NR3C2, ITGB4, ITGB2, ITGB3, TLR7, FCRL5, ITGB7, ADRA2A, KLRD1, CD200R1, EGFR, RAMP3, PTPRB, RAMP2, FLT1, PTPRN2, FLT4, LRP1B, LIFR, ITGA3, ITPR2, NTRK3, PLXDC1, ADGRV1, NTRK2, ROR1, TGFBR3, BMPR1B, ENG, CR1L, KLRC1	1943	127	18224	2.511	0.000508018	2.98906e-05	0.00127656	1.27656e-05
GOTERM_MF_DIRECT	GO:0048020	CCR chemokine receptor binding	13	0.58427	7.99818e-07	CCL13, CCL22, CCL14, CCL3L1, CCL21, CCL3L3, CCL8, CCL19, CX3CL1, XCL1, XCL2, CCL18, CCL26	1779	23	16881	5.36337	0.00113909	7.59799e-05	0.00132067	1.32067e-05
GOTERM_BP_DIRECT	GO:0050852	T cell receptor signaling pathway	38	1.70787	7.26916e-07	HLA-DQB1, HLA-DQB2, HLA-DRB1, HLA-DRB3, CD247, PTPN22, PTEN, TRAC, PDE4B, ZAP70, HLA-DRB4, HLA-DRB5, HLA-DPB1, INPP5D, CD28, FYB, ITK, PTPRC, CD3G, CD3D, THEMIS, TRBC1, WAS, HLA-DQA2, HLA-DQA1, TRAT1, DENND1B, THY1, PSMB9, LAT, BTN3A1, PLCG2, LCK, LIME1, HLA-DPA1, TXK, LCP2, HLA-DRA	1812	148	16792	2.37939	0.00364392	7.44987e-05	0.00138399	1.38399e-05
GOTERM_BP_DIRECT	GO:0009615	response to virus	31	1.39326	1.14146e-06	MEF2C, IFIH1, FGR, DUOX2, CLU, CCL8, RSAD2, OAS1, OAS2, CCL5, CCL4, CXCL12, TLR8, IRAK3, CCL22, CXCR4, MX1, FOSL1, MX2, DCLK1, BST2, ACTA2, CCL19, CDK6, IFI44, HMGA2, LILRB1, IFIT3, IFIT2, IFIT1, XCL1	1812	110	16792	2.61164	0.00571602	0.000114642	0.00217325	2.17325e-05
GOTERM_BP_DIRECT	GO:2001030	negative regulation of cellular glucuronidation	8	0.359551	1.21734e-06	UGT1A7, UGT1A10, UGT1A6, UGT1A9, UGT1A8, UGT1A3, UGT1A4, UGT1A1	1812	8	16792	9.26711	0.00609483	0.000119865	0.00231771	2.31771e-05
GOTERM_BP_DIRECT	GO:1904224	negative regulation of glucuronosyltransferase activity	8	0.359551	1.21734e-06	UGT1A7, UGT1A10, UGT1A6, UGT1A9, UGT1A8, UGT1A3, UGT1A4, UGT1A1	1812	8	16792	9.26711	0.00609483	0.000119865	0.00231771	2.31771e-05
GOTERM_MF_DIRECT	GO:0042605	peptide antigen binding	14	0.629213	1.53444e-06	HLA-DQB1, HLA-DRB1, TRGV9, HLA-DRB3, HLA-C, FCGRT, HLA-B, SLC7A5, HLA-DQA1, HLA-DRB4, HLA-DRB5, HLA-DPA1, HLA-DPB1, HLA-DRA	1779	28	16881	4.74452	0.00218418	0.000136651	0.00253367	2.53367e-05
GOTERM_MF_DIRECT	GO:0019864	IgG binding	9	0.404494	1.83764e-06	FCGR2B, FCGR2C, FCGR1A, FCGR1B, FCER1G, FCGRT, FCGR2A, FCGR3A, FCGR3B	1779	11	16881	7.76376	0.00261521	0.000154025	0.00303431	3.03431e-05
KEGG_PATHWAY	hsa05204:Chemical carcinogenesis		26	1.16854	2.40141e-06	GSTA1, CYP3A5, GSTA3, PTGS2, CYP2C9, CYP2C18, ADH1C, ADH1B, EPHX1, ADH7, CYP2E1, UGT1A1, CYP3A7-CYP3A51P, ALDH3A1, UGT1A7, UGT1A6, UGT1A10, UGT1A9, GSTM4, UGT1A8, UGT1A3, ADH4, UGT1A5, ALDH1A3, UGT1A4, CHRNA7	808	80	6879	2.76692	0.000624172	2.7146e-05	0.00313886	3.13886e-05
KEGG_PATHWAY	hsa04015:Rap1 signaling pathway		49	2.20225	2.90801e-06	FGF18, ADCY4, FGF7, ADCY2, FGF9, FGF14, FGF11, LPAR4, FGF10, FGF13, ANGPT1, PDGFD, PLCB1, ANGPT2, MAP2K6, EGFR, PIK3CG, MAGI1, GRIN2A, PRKCB, PRKD1, PLCE1, PDGFRA, PDGFRB, LCP2, ITGAL, FPR1, ITGB2, ITGB3, KIT, APBB1IP, ITGAM, PFN2, RASGRP3, CALML3, CNR1, RASGRP2, TEK, PIK3R5, THBS1, CSF1R, FYB, FLT1, FLT4, MET, IGF1, HGF, KDR, LAT	808	210	6879	1.98651	0.000755797	3.15029e-05	0.00380101	3.80101e-05
GOTERM_CC_DIRECT	GO:0071556	integral component of lumenal side of endoplasmic reticulum membrane	14	0.629213	2.87421e-06	HLA-DQB1, HLA-DQB2, HLA-DRB1, HLA-DRB3, HLA-C, HLA-B, HLA-DQA2, CD74, HLA-DQA1, HLA-DRB4, HLA-DRB5, HLA-DPA1, HLA-DPB1, HLA-DRA	1943	29	18224	4.52794	0.00168287	9.35672e-05	0.00423119	4.23119e-05
GOTERM_BP_DIRECT	GO:0008217	regulation of blood pressure	22	0.988764	2.4212e-06	RAMP2, TRHDE, ACVRL1, PTGS2, CORIN, ACTA2, PTGS1, NPY1R, ATP1A2, LEP, ACSM3, EDNRA, EDNRB, ACE, CD34, HMOX1, LVRN, COL1A2, ERAP1, GUCY1A3, NOS3, HBB	1812	65	16792	3.13656	0.0120857	0.000233805	0.00460972	4.60972e-05
GOTERM_MF_DIRECT	GO:0005201	extracellular matrix structural constituent	22	0.988764	2.86582e-06	TNXB, LUM, COL3A1, FBN1, COL15A1, CHI3L1, MGP, COL5A1, COL4A6, PRELP, LAMA1, FBLN1, LAMA4, BGN, COL14A1, FBLN2, COMP, COL1A2, COL1A1, FBN2, TFPI2, COL8A2	1779	67	16881	3.1158	0.00407547	0.000226852	0.00473201	4.73201e-05
GOTERM_MF_DIRECT	GO:0004714	transmembrane receptor protein tyrosine kinase activity	16	0.719101	3.01416e-06	EGFR, FLT1, FLT4, MET, KIT, DDR2, KDR, NTRK3, TEK, NTRK2, ROR1, PDGFRA, ROR2, TIE1, MERTK, CSF1R	1779	38	16881	3.99538	0.00428597	0.000226037	0.00497694	4.97694e-05
GOTERM_BP_DIRECT	GO:0060333	interferon-gamma-mediated signaling pathway	23	1.03371	3.0754e-06	HLA-DQB1, HLA-DQB2, HLA-DRB1, HCK, HLA-DRB3, OAS1, HLA-C, OAS2, HLA-B, HLA-DQA2, HLA-DQA1, VCAM1, NCAM1, FCGR1A, FCGR1B, IRF8, HLA-DRB4, IRF1, HLA-DRB5, HLA-DPA1, HLA-DPB1, GBP2, HLA-DRA	1812	71	16792	3.00202	0.015326	0.000291367	0.00585522	5.85522e-05
KEGG_PATHWAY	hsa04380:Osteoclast differentiation		35	1.57303	4.61013e-06	IL1R1, ITGB3, BTK, TNFRSF11B, TNFRSF11A, LILRA2, FCGR1A, IL1B, PIK3R5, FCGR3A, NFATC2, FCGR3B, FOSL1, MAP2K6, IL1A, TYROBP, CSF1R, NFATC1, PIK3CG, NCF1, NCF4, LILRB1, LILRB2, CTSK, SIRPG, CYBB, TNFSF11, FCGR2B, CAMK4, LILRB5, FCGR2C, PLCG2, LCK, FCGR2A, LCP2	808	131	6879	2.27463	0.00119792	4.79443e-05	0.00602578	6.02578e-05
GOTERM_BP_DIRECT	GO:0071356	cellular response to tumor necrosis factor	30	1.34831	3.60611e-06	CCL3, CCL2, CRHBP, CCL8, POSTN, RORA, CX3CL1, CCL5, CCL4, CCL26, VCAM1, CCL22, CCL23, CCL21, CCL3L1, CCL3L3, THBS1, CHI3L1, CCL19, GPER1, CCL18, PCK1, CCL13, CCL14, FABP4, HAS2, COL1A1, XCL1, KLF2, XCL2	1812	110	16792	2.52739	0.0179469	0.000335312	0.00686558	6.86558e-05
GOTERM_MF_DIRECT	GO:0001968	fibronectin binding	13	0.58427	4.22189e-06	CTSK, FBLN1, SFRP2, HSD17B12, CCDC80, FSTL3, ITGA3, ITGB3, ITGA4, CTSS, THBS1, MYOC, IGFBP5	1779	26	16881	4.74452	0.00599815	0.000300765	0.00697108	6.97108e-05
GOTERM_MF_DIRECT	GO:0004888	transmembrane signaling receptor activity	46	2.06742	4.38302e-06	DCC, KLRC2, IL1R1, LEPR, TLR1, CD247, TRGC2, TLR3, TLR4, LGR5, TLR7, SCARF1, MARCO, TNFRSF11A, CD69, EVI2A, CLEC4A, KLRD1, CD5, CD27, LY75-CD302, MRC1, EGFR, LY75, KLRB1, TLR10, CD3G, CD3D, NRXN3, ACKR1, NRXN1, IL11RA, IGSF6, CLEC1A, SEMA6A, LYVE1, FCGR2B, LILRB5, TNFRSF10D, FCGR2C, CD79B, CD79A, SEMA4D, ENG, SELE, KLRC1	1779	214	16881	2.0397	0.00622636	0.000297376	0.00723712	7.23712e-05
GOTERM_CC_DIRECT	GO:0045121	membrane raft	45	2.02247	4.97918e-06	ADCY2, TLR1, SLC6A4, GPM6B, KCNA5, GPRC5B, BTK, CD48, PRKAR2B, EDNRB, TNFRSF1B, S1PR1, SORBS1, ANK2, SDPR, CNR1, TEK, ZAP70, ANGPT1, INPP5D, KCNQ1, DPP4, KCNE3, EGFR, PTPRC, BST2, PODXL, ITGA1, MAL, CD1A, RFTN2, BIRC3, KDR, ABCB4, THY1, LAT, LAT2, CD36, SULF1, LCK, PECAM1, PLLP, CD79A, SELE, CD14	1943	206	18224	2.04888	0.00291355	0.000153557	0.00732985	7.32985e-05
GOTERM_BP_DIRECT	GO:0042110	T cell activation	18	0.808989	3.85806e-06	PIK3CG, ITK, CD3G, CD8A, CD8B, SLA2, WAS, CD48, LAT, CD86, NLRC3, ZAP70, CD2, CHRNA7, CLEC7A, CHRFAM7A, DPP4, CD7	1812	47	16792	3.54911	0.0191887	0.000352214	0.00734525	7.34525e-05
GOTERM_BP_DIRECT	GO:0006968	cellular defense response	21	0.94382	4.29916e-06	PRF1, ITK, KLRC2, C5AR1, NCF1, LY96, GNLY, CXCL9, CXCR2, TRAT1, LSP1, LILRB2, SH2D1A, CCR6, CCR5, CCR2, CX3CR1, MNDA, CLEC5A, FOSL1, TYROBP	1812	62	16792	3.13886	0.021359	0.000385469	0.00818501	8.18501e-05
GOTERM_MF_DIRECT	GO:0005125	cytokine activity	40	1.79775	5.0709e-06	WNT5A, SLURP1, IL16, FAM3D, FAM3B, CRLF1, CXCL9, IL32, IL15, TNFSF12, GREM1, CCL4, GREM2, IL10, IL11, FLT3LG, IL17D, TNFRSF11B, IL23A, IL1B, NRG1, LTB, IL1A, EBI3, SPP1, BMP4, IL7, IL26, IL22, TNFSF8, INHBB, INHBA, TNFSF11, TNFSF13B, CD40LG, GDF10, AREG, GDF15, BMP7, IL36A	1779	176	16881	2.1566	0.00720001	0.000328403	0.00837288	8.37288e-05
GOTERM_BP_DIRECT	GO:0045922	negative regulation of fatty acid metabolic process	8	0.359551	4.96368e-06	UGT1A7, UGT1A10, UGT1A6, UGT1A9, UGT1A8, UGT1A3, UGT1A4, UGT1A1	1812	9	16792	8.23743	0.0246195	0.000437232	0.00945011	9.45011e-05
GOTERM_BP_DIRECT	GO:0030336	negative regulation of cell migration	27	1.21348	5.40253e-06	DLC1, ACVRL1, SLURP1, PODN, CX3CL1, TPM1, PTEN, ARHGAP4, BCL2, SERPINE1, PTN, TIE1, RECK, BST2, EPPK1, DPYSL3, DACH1, LDLRAD4, SLIT2, THY1, ALOX15B, KRT16, SFRP2, CX3CR1, SULF1, ENG, IGFBP5	1812	95	16792	2.63381	0.0267668	0.000467676	0.0102856	0.000102856
GOTERM_CC_DIRECT	GO:0008305	integrin complex	13	0.58427	7.77524e-06	ITGA9, ITGAL, ITGAX, ITGB7, ITGA8, ITGA7, ITGB4, ITGA1, ITGB2, ITGA3, ITGA4, ITGB3, ITGAM	1943	27	18224	4.51596	0.00454594	0.000227789	0.0114457	0.000114457
GOTERM_BP_DIRECT	GO:0000187	activation of MAPK activity	29	1.30337	6.16281e-06	WNT5A, FPR1, FGF10, TLR4, KIT, CD74, CXCR4, SAA1, C1QTNF2, IL1B, CHRNA7, SHC1, THBS1, NRG1, CHRFAM7A, MAP2K6, C5AR1, NTF3, MUC20, ITGA1, IGF1, HGF, AVPI1, NTRK3, CXCL17, P2RX7, PLCE1, ARRB1, LRRK2	1812	107	16792	2.51165	0.0304757	0.000524434	0.011733	0.00011733
GOTERM_BP_DIRECT	GO:0001938	positive regulation of endothelial cell proliferation	22	0.988764	7.03327e-06	WNT5A, BMP4, ACVRL1, CCL2, FLT4, NR4A1, TNFSF12, ITGB3, ECM1, VASH2, PROX1, CXCL12, KDR, CCL26, SEMA5A, PRKD1, PPP1R16B, LRG1, F3, TEK, HTR2B, THBS4	1812	69	16792	2.95473	0.0347047	0.000588514	0.0133901	0.000133901
GOTERM_BP_DIRECT	GO:0050918	positive chemotaxis	15	0.674157	7.07486e-06	BMP4, CCL3, FGF7, NTF3, MET, FGF10, HGF, CCL5, CXCL12, SEMA5A, CORO1A, SAA2, SAA1, ANGPT1, GPNMB	1812	35	16792	3.97162	0.0349063	0.000582291	0.0134692	0.000134692
GOTERM_BP_DIRECT	GO:0030574	collagen catabolic process	21	0.94382	7.41175e-06	KLK6, COL18A1, COL3A1, MMP19, COL15A1, MMP16, CTSS, MMP2, MMP12, COL4A6, COL5A1, CTSK, COL6A6, COL6A3, COL1A2, COL6A2, COL12A1, COL6A1, COL1A1, ADAMTS2, COL8A2	1812	64	16792	3.04077	0.0365377	0.000600174	0.0141106	0.000141106
KEGG_PATHWAY	hsa05152:Tuberculosis		42	1.88764	1.09539e-05	HLA-DQB1, HLA-DRB1, C3, HLA-DRB3, TLR1, TLR4, ITGB2, HLA-DMB, HLA-DMA, IL10, CD74, ITGAM, IL23A, ITGAX, CALML3, IL10RA, FCGR1A, BCL2, HLA-DRB4, IL1B, FCER1G, HLA-DRB5, HLA-DPB1, FCGR3A, HLA-DOA, FCGR3B, IL1A, MRC1, CR1, CTSS, HLA-DQA2, HLA-DQA1, LSP1, CORO1A, FCGR2B, FCGR2C, HLA-DPA1, FCGR2A, CLEC7A, ATP6V0A4, CD14, HLA-DRA	808	177	6879	2.02018	0.00284398	0.000109534	0.014317	0.00014317
GOTERM_BP_DIRECT	GO:0001503	ossification	24	1.07865	7.59699e-06	EGFR, PDLIM7, FSTL3, MGP, LRRC17, GPM6B, SPARC, ECM1, SLC26A2, DDR2, IGSF10, CHRDL1, TNFRSF11A, TNFSF11, CLEC3B, KAZALD1, BCL2, RASSF2, LTF, TMEM119, BMP7, ATP6V0A4, RUNX3, SPP1	1812	80	16792	2.78013	0.0374336	0.000605407	0.0144632	0.000144632
GOTERM_BP_DIRECT	GO:0002576	platelet degranulation	28	1.25843	8.66399e-06	TF, SELP, RARRES2, A2M, PLEK, F13A1, CLU, ACTN1, IGF1, SERPING1, SPARC, ITGB3, HGF, MMRN1, ECM1, CTSW, ISLR, VWF, CD36, F5, CLEC3B, SERPINE1, PECAM1, SERPINA1, CFD, THBS1, PROS1, SRGN	1812	103	16792	2.51921	0.0425777	0.000679624	0.0164944	0.000164944
GOTERM_BP_DIRECT	GO:0042102	positive regulation of T cell proliferation	20	0.898876	1.00588e-05	HAVCR2, PTPRC, AIF1, NCKAP1L, CCL19, IL15, HLA-DMB, CCL5, LEP, VCAM1, LILRB2, CORO1A, IL23A, TNFSF13B, CD40LG, IL1B, HLA-DPA1, HLA-DPB1, SASH3, CD28	1812	60	16792	3.08904	0.0492606	0.000776857	0.0191495	0.000191495
KEGG_PATHWAY	hsa04670:Leukocyte transendothelial migration		31	1.39326	1.49619e-05	CLDN8, ITGAL, CLDN5, ITGB2, CLDN10, CLDN11, MMP2, CXCL12, PXN, CDH5, ITGAM, VCAM1, CXCR4, ESAM, PIK3R5, RHOH, PIK3CG, ITK, VAV3, NCF1, NCF4, ACTN1, ITGA4, PRKCB, CTNNA2, THY1, PLCG2, PECAM1, TXK, JAM2, JAM3	808	115	6879	2.29497	0.00388257	0.000144069	0.0195551	0.000195551
GOTERM_MF_DIRECT	GO:0046934	phosphatidylinositol-4,5-bisphosphate 3-kinase activity	20	0.898876	1.21512e-05	PIK3CG, EGFR, FGF18, NRG4, FGF7, KLB, KL, FGF9, BTC, FGF10, KIT, TRAT1, CD86, LCK, PDGFRA, PDGFRB, PIK3R5, NRG1, NRG2, CD28	1779	62	16881	3.06098	0.0171665	0.000752566	0.0200625	0.000200625
KEGG_PATHWAY	hsa05145:Toxoplasmosis		30	1.34831	1.6652e-05	HLA-DQB1, HLA-DRB1, HLA-DRB3, TLR4, HLA-DMB, HLA-DMA, IL10, LAMB3, IL10RA, BCL2, HLA-DRB4, HSPA6, HLA-DRB5, HLA-DPB1, HLA-DOA, MAP2K6, LY96, BIRC3, HLA-DQA2, HLA-DQA1, LAMA2, LAMA1, LAMA4, LAMA3, CCR5, CD40LG, LAMC2, HLA-DPA1, ALOX5, HLA-DRA	808	110	6879	2.32189	0.00432021	0.000154615	0.0217638	0.000217638
GOTERM_BP_DIRECT	GO:0048839	inner ear development	16	0.719101	1.21484e-05	MAF, STOX1, SOX2, DUOX2, PLPPR4, CYTL1, SPARC, LGR5, LIN7A, C1QB, C1QTNF5, BMPER, CXCL14, SIX1, PDGFRB, KCNQ1	1812	41	16792	3.61643	0.0591858	0.000923961	0.0231273	0.000231273
GOTERM_CC_DIRECT	GO:0005604	basement membrane	23	1.03371	1.72533e-05	COL18A1, FGF9, EGFL6, FBN1, CCDC80, COL28A1, NID1, SPARC, NID2, COL5A1, LAMA2, LAMA1, SMOC2, FBLN1, LAMA4, LAMA3, HMCN1, SERPINF1, PTN, THBS2, DST, COL8A2, THBS4	1943	79	18224	2.73069	0.0100596	0.000481339	0.0253965	0.000253965
GOTERM_CC_DIRECT	GO:0030658	transport vesicle membrane	15	0.674157	1.88601e-05	HLA-DQB1, HLA-DQB2, HLA-DRB1, HLA-DRB3, HLA-DQA2, CD74, HLA-DQA1, SYTL4, HLA-DRB4, HLA-DRB5, CA4, HLA-DPA1, HLA-DPB1, CEACAM1, HLA-DRA	1943	38	18224	3.70236	0.0109913	0.000502244	0.0277614	0.000277614
KEGG_PATHWAY	hsa05146:Amoebiasis		29	1.30337	2.23298e-05	IL1R2, GNA14, IL1R1, COL3A1, ITGB2, TLR4, IL10, ITGAM, LAMB3, IL1B, PIK3R5, SERPINB13, PLCB1, PIK3CG, ACTN1, COL5A1, COL4A6, PRKCB, LAMA2, LAMA1, LAMA4, LAMA3, COL1A2, SERPINB1, SERPINB4, LAMC2, COL1A1, CD14, CTSG	808	106	6879	2.3292	0.00578899	0.000200181	0.0291836	0.000291836
GOTERM_MF_DIRECT	GO:0005044	scavenger receptor activity	17	0.764045	1.80937e-05	SBSPON, TMPRSS2, MSR1, ENPP1, ENPP2, ENDOU, COLEC12, ACKR4, SCARF1, CD163, TMPRSS4, MARCO, CD163L1, STAB1, CFI, CD5, SCARA5	1779	48	16881	3.3607	0.0254542	0.00107375	0.0298726	0.000298726
KEGG_PATHWAY	hsa00980:Metabolism of xenobiotics by cytochrome P450		23	1.03371	2.33216e-05	GSTA1, CYP3A5, GSTA3, CYP2C9, ADH1C, ADH1B, EPHX1, ADH7, CBR3, CYP2E1, UGT1A1, ALDH3A1, UGT1A7, UGT1A10, UGT1A6, UGT1A9, UGT1A8, GSTM4, UGT1A3, UGT1A5, ALDH1A3, ADH4, UGT1A4	808	74	6879	2.64612	0.00604534	0.000202102	0.0304796	0.000304796
GOTERM_MF_DIRECT	GO:0015026	coreceptor activity	13	0.58427	2.52891e-05	RAMP3, RAMP2, CD86, CCR5, CD8A, CXCR4, LY96, CD8B, CXCR6, TGFBR3, ITGA4, ITGB3, CD28	1779	30	16881	4.11192	0.0353958	0.00144046	0.0417499	0.000417499
GOTERM_MF_DIRECT	GO:0008083	growth factor activity	36	1.61798	2.68675e-05	FGF18, NRG4, FGF7, FGF14, FGF9, ENDOU, BTC, FGF11, FGF10, FGF13, CXCL12, IL10, IL11, NOV, OGN, PTN, PDGFD, NRG1, NRG2, THBS4, BMP4, NTF3, IL7, CECR1, ARTN, IGF1, HGF, CLEC11A, INHBB, LEP, INHBA, GMFG, GDF10, AREG, GDF15, BMP7	1779	162	16881	2.10868	0.0375631	0.00147148	0.0443552	0.000443552
GOTERM_BP_DIRECT	GO:0032496	response to lipopolysaccharide	37	1.66292	2.4046e-05	PTGS2, CXCL9, FGF10, PTPN22, TLR4, TIMP4, DCN, SCGB1A1, VCAM1, CD96, IRAK3, TNFRSF11B, TNFRSF11A, FMO1, IL10RA, CNR1, CSF2RB, CD27, SELP, PTGER2, C5AR1, LY96, MAOB, SPARC, PTGFR, UGT1A1, PCK1, P2RX7, CCR7, TNFRSF10B, PENK, TNFRSF10D, CXCL13, KCNJ8, PLCG2, SELE, CTSG	1812	164	16792	2.09075	0.113754	0.00180077	0.0457721	0.000457721
KEGG_PATHWAY	hsa04612:Antigen processing and presentation		23	1.03371	3.69134e-05	HLA-DQB1, KLRC2, CD8A, HLA-DRB1, CD8B, HLA-DRB3, HLA-C, HLA-B, CTSS, HLA-DMB, HLA-DMA, HLA-DQA2, CD74, HLA-DQA1, HSPA6, HLA-DRB4, HLA-DRB5, HLA-DPA1, HLA-DPB1, HLA-DOA, KLRD1, KLRC1, HLA-DRA	808	76	6879	2.57649	0.00955176	0.000309554	0.0482391	0.000482391
GOTERM_BP_DIRECT	GO:0042060	wound healing	23	1.03371	2.57282e-05	WNT5A, DCBLD2, EGFR, WNT5B, CCM2L, EPPK1, COL3A1, FGF10, EPB41L4B, SPARC, DCN, ITGB3, CDH3, TPM1, ITGA9, CORO1B, PECAM1, SPRR3, PDGFRA, TFF3, PDGFRB, NRG1, ENG	1812	80	16792	2.66429	0.121209	0.00189832	0.0489735	0.000489735
GOTERM_BP_DIRECT	GO:0001934	positive regulation of protein phosphorylation	31	1.39326	2.59596e-05	RARRES2, C3, AIF1, FAM20A, ITGB3, FLT3LG, EDNRB, DAB2, RSPO1, RASGRP1, TEK, IL1B, PELI2, AXIN2, GPNMB, CSF1R, EGFR, BMP4, TNIK, FLT4, GPER1, KDR, NTRK3, EPHA7, CARD14, CCND2, ARRB1, NTRK2, SEMA4D, LRRK2, ENG	1812	127	16792	2.26205	0.12223	0.00188765	0.0494139	0.000494139
GOTERM_CC_DIRECT	GO:0016324	apical plasma membrane	55	2.47191	3.43582e-05	F2RL2, LZTS1, DUOX2, LMO7, ENPEP, AQP1, DDR2, PTEN, SLC7A5, SLC52A3, SLC2A5, ANK2, SLC2A1, CHRNA7, CHRFAM7A, NRG1, DPP4, CEACAM1, EGFR, TRPM6, TNIK, CLCA4, BST2, CFTR, PTPRO, THY1, CD36, RHCG, CD34, CD300LG, PDGFRB, CA4, SEPT7, TF, MFRP, C1QTNF5, SORBS2, UPK1A, TEK, SLC4A7, KCNE4, MUC1, SLC12A1, KL, PODXL, MUC20, MAL, ABCB1, CYP4F12, SLCO2B1, SHANK2, KCNK2, ABCB4, DSG2, ATP6V0A4	1943	291	18224	1.77272	0.0199329	0.000875019	0.0505686	0.000505686
KEGG_PATHWAY	hsa04064:NF-kappa B signaling pathway		25	1.1236	3.96962e-05	IL1R1, PTGS2, TLR4, CXCL12, CCL4, BTK, VCAM1, TNFRSF11A, CCL21, BCL2, ZAP70, IL1B, LTB, LY96, CCL19, BIRC3, LAT, CCL13, TNFSF11, TNFSF13B, CD40LG, PLCG2, LCK, PLAU, CD14	808	87	6879	2.44644	0.0102681	0.000322486	0.0518749	0.000518749
GOTERM_CC_DIRECT	GO:0031093	platelet alpha granule lumen	18	0.808989	3.56099e-05	A2M, F13A1, CLU, IGF1, ACTN1, SERPING1, HGF, SPARC, MMRN1, ISLR, VWF, F5, SERPINE1, SERPINA1, THBS1, CFD, PROS1, SRGN	1943	55	18224	3.06959	0.0206515	0.000869113	0.0524104	0.000524104
GOTERM_BP_DIRECT	GO:0030199	collagen fibril organization	15	0.674157	3.03416e-05	FMOD, TNXB, TNXA, LUM, COL3A1, GREM1, DDR2, COL5A1, COL14A1, SFRP2, COL1A2, COL12A1, COL1A1, ADAMTS2, DPT	1812	39	16792	3.56427	0.141336	0.00217446	0.0577526	0.000577526
GOTERM_BP_DIRECT	GO:0030890	positive regulation of B cell proliferation	15	0.674157	3.03416e-05	MEF2C, PTPRC, GPR183, VAV3, BST1, IL7, NCKAP1L, TLR4, CD74, CD38, CDKN1A, TNFSF13B, BCL2, NFATC2, SASH3	1812	39	16792	3.56427	0.141336	0.00217446	0.0577526	0.000577526
GOTERM_BP_DIRECT	GO:0030449	regulation of complement activation	13	0.58427	3.21157e-05	CFP, C7, C3AR1, CR1, C5AR1, C4A, C4B, C4B_2, C3, CFH, SUSD4, CFI, PROS1	1812	30	16792	4.01575	0.148953	0.00226908	0.0611286	0.000611286
GOTERM_BP_DIRECT	GO:0071300	cellular response to retinoic acid	21	0.94382	3.24085e-05	MUC1, WNT5A, MEF2C, TESC, CCL2, WNT5B, SLC6A4, KRT13, RORB, AQP1, PCK1, EPHA3, LEP, NTRK3, ALDH1A2, HOXA2, FZD10, OSR1, SERPINF1, PTK6, COL1A1	1812	70	16792	2.78013	0.150203	0.00225798	0.0616858	0.000616858
KEGG_PATHWAY	hsa04650:Natural killer cell mediated cytotoxicity		31	1.39326	5.08769e-05	ITGAL, PRF1, CD247, KLRK1, ITGB2, CD48, SH2D1A, ZAP70, FCER1G, PIK3R5, SHC1, FCGR3A, SHC3, NFATC2, FCGR3B, KLRD1, SH2D1B, TYROBP, NFATC1, PIK3CG, VAV3, ICAM2, GZMB, PRKCB, LAT, TNFRSF10B, TNFRSF10D, PLCG2, LCK, KLRC4-KLRK1, LCP2	808	122	6879	2.1633	0.0131412	0.000400778	0.0664813	0.000664813
GOTERM_MF_DIRECT	GO:0042803	protein homodimerization activity	112	5.03371	4.07008e-05	CADM1, MASP1, PTGS2, CADM2, SLC6A4, MTHFD1L, SLC16A1, GSTM4, CHRNA7, PITX2, CRTAM, STC2, BST2, CECR1, ACTN1, PTPRO, TOX3, LILRB1, C1QB, UGT1A10, HHEX, HSPB6, PRDM6, CCR2, TFAP2B, PDGFRA, LRRK2, DST, ENPP1, KLRK1, CCL5, GREM2, IRAK3, UPK1A, ADRA2A, GYS2, TCF4, CSF1R, CARD8, TESC, IKZF3, SYT11, MAOB, C16ORF89, NR4A3, FOXP2, ABCG2, TIGIT, CORO1A, SYNE1, P2RX7, S100B, NLGN4X, NTRK2, KLRC4-KLRK1, XCL1…	1779	730	16881	1.45585	0.0563498	0.00214583	0.067185	0.00067185
GOTERM_BP_DIRECT	GO:0022617	extracellular matrix disassembly	22	0.988764	3.60716e-05	A2M, FBN1, MMP19, NID1, MMP16, CTSS, DCN, TIMP2, MMP2, MMP12, CTSK, LAMB3, LAMA3, CMA1, LAMC2, FBN2, TPSAB1, ENG, ADAMTS5, CTSG, LCP1, SPP1	1812	76	16792	2.68258	0.165694	0.0024785	0.0686557	0.000686557
GOTERM_MF_DIRECT	GO:0004713	protein tyrosine kinase activity	31	1.39326	4.21623e-05	FGF18, NRG4, FGF7, FGR, FGF9, BTC, FGF10, KIT, EPHB2, BTK, PTK6, TEK, ZAP70, CSF2RB, TIE1, NRG1, NRG2, CSF2RA, MAP2K6, EGFR, FLT1, HCK, MET, BMX, KDR, EPHA7, LCK, PDGFRB, TXK, MERTK, IL3RA	1779	133	16881	2.21173	0.0583132	0.00214351	0.0695968	0.000695968
KEGG_PATHWAY	hsa05322:Systemic lupus erythematosus		33	1.48315	5.35564e-05	HLA-DQB1, C7, HLA-DRB1, C3, HLA-DRB3, C1R, C1S, HLA-DMB, HLA-DMA, C1QC, IL10, FCGR1A, HLA-DRB4, HLA-DRB5, HLA-DPB1, FCGR3A, HLA-DOA, FCGR3B, CD28, C4A, C4B, GRIN2A, ACTN1, HLA-DQA2, HLA-DQA1, C1QA, C1QB, CD86, CD40LG, HLA-DPA1, FCGR2A, CTSG, HLA-DRA	808	134	6879	2.09664	0.0138285	0.000409476	0.0699814	0.000699814
GOTERM_BP_DIRECT	GO:0010759	positive regulation of macrophage chemotaxis	8	0.359551	3.73763e-05	C3AR1, CXCL17, RARRES2, CCL2, C5AR1, CMKLR1, THBS1, CCL5	1812	11	16792	6.73972	0.171143	0.00253337	0.0711381	0.000711381
GOTERM_MF_DIRECT	GO:0004435	phosphatidylinositol phospholipase C activity	12	0.539326	4.5052e-05	EDNRA, PLCL2, F2RL2, PLCL1, PLCE1, CCR5, CHRM3, CCR1, CHRM1, PLCG2, CCL5, PLCB1	1779	27	16881	4.21735	0.0621831	0.00221136	0.074365	0.00074365
GOTERM_BP_DIRECT	GO:0090023	positive regulation of neutrophil chemotaxis	11	0.494382	3.95333e-05	C3AR1, CCR7, IL23A, C5AR1, CCL21, NCKAP1L, CCL19, CXCR2, XCL1, CD74, THBS4	1812	22	16792	4.63355	0.180073	0.0026437	0.0752421	0.000752421
GOTERM_BP_DIRECT	GO:0071222	cellular response to lipopolysaccharide	28	1.25843	5.21631e-05	MEF2C, WNT5A, CCL2, KLRK1, TLR4, IL10, CMPK2, EDNRB, TNFRSF1B, PDE4B, SERPINE1, NR1H4, HAVCR2, MRC1, STAP1, NLRP3, CD180, LILRB1, LILRB2, CD86, CD36, CCR5, PLSCR4, IRF8, CX3CR1, TFPI, KLRC4-KLRK1, CD14	1812	113	16792	2.29627	0.230466	0.00344104	0.0992686	0.000992686
KEGG_PATHWAY	hsa05202:Transcriptional misregulation in cancer		38	1.70787	8.10294e-05	MEF2C, IL1R2, ETV7, WNT16, LMO2, UTY, TSPAN7, ITGAM, FLI1, CDKN2C, LYL1, FCGR1A, ITGB7, HOXA10, ETV1, CSF1R, MAF, TMPRSS2, ERG, FLT1, MET, RUNX1T1, IGF1, GZMB, NR4A3, HMGA2, MYCN, HHEX, CDKN1A, EYA1, CD86, CCND2, SIX1, MDM2, PBX1, HPGD, PLAU, CD14	808	167	6879	1.93723	0.0208481	0.000601776	0.105863	0.00105863
GOTERM_BP_DIRECT	GO:0019722	calcium-mediated signaling	17	0.764045	5.66097e-05	CCL3, RCAN2, BTK, MCTP1, LAT, AGTR1, PLCE1, LAT2, CCR6, TNFSF11, CCR5, CXCR4, PLCG2, AVPR1A, LRRK2, HTR2B, SELE	1812	51	16792	3.08904	0.24746	0.00368542	0.107726	0.00107726
GOTERM_BP_DIRECT	GO:0032729	positive regulation of interferon-gamma production	16	0.719101	5.81741e-05	HAVCR2, WNT5A, KLRK1, TLR4, IL23A, IL12RB1, CCR2, PDE4B, IRF8, KLRC4-KLRK1, IL1B, TXK, HLA-DPA1, HLA-DPB1, CD14, SASH3	1812	46	16792	3.22334	0.25335	0.00373862	0.110702	0.00110702
GOTERM_BP_DIRECT	GO:0051897	positive regulation of protein kinase B signaling	23	1.03371	5.82206e-05	EGFR, PIK3CG, STOX1, CCL3, F10, HCLS1, CHI3L1, IL26, CCL19, SEMA5A, LEP, CCR7, TNFSF11, CCL21, F3, TEK, PIK3R5, ANGPT1, THBS1, NRG1, MYOC, IGFBP5, CD28	1812	84	16792	2.53742	0.253524	0.00369433	0.11079	0.0011079
KEGG_PATHWAY	hsa00830:Retinol metabolism		20	0.898876	8.5094e-05	CYP3A5, CYP2C9, CYP2C18, ADH1C, ADH1B, ADH7, UGT1A1, CYP3A7-CYP3A51P, UGT1A7, ALDH1A1, UGT1A6, ALDH1A2, UGT1A10, UGT1A9, UGT1A8, UGT1A3, UGT1A5, ADH4, UGT1A4, SDR16C5	808	64	6879	2.6605	0.0218824	0.000614405	0.11117	0.0011117
KEGG_PATHWAY	hsa05133:Pertussis		22	0.988764	9.42847e-05	C4A, C4B, LY96, C3, TLR4, ITGB2, SERPING1, C1R, C1S, NLRP3, C1QC, ITGAM, IL10, C1QA, C1QB, IL23A, CALML3, IRF8, IRF1, IL1B, CD14, IL1A	808	75	6879	2.49733	0.0242171	0.000662353	0.12317	0.0012317
GOTERM_BP_DIRECT	GO:0038095	Fc-epsilon receptor signaling pathway	38	1.70787	6.47588e-05	IGHV1-69, IGLV1-44, IGLC7, IGHV3-48, IGKV1-17, BTK, IGLV3-19, IGHV3-23, IGKV1D-39, FCER1G, MS4A2, IGKV2D-28, SHC1, IGKC, NFATC2, NFATC1, FCER1A, ITK, VAV3, IGHV3-53, PSMB9, IGLV3-1, IGHV3-30, LAT, IGKV1-5, LAT2, IGHV3-33, IGKV1-39, IGLV2-14, PLCG2, IGKV4-1, IGLV3-25, IGLC2, IGLC1, IGHV3-13, LCP2, IGLC3, IGLV3-21	1812	178	16792	1.97837	0.277638	0.00405712	0.123225	0.00123225
GOTERM_BP_DIRECT	GO:0042246	tissue regeneration	10	0.449438	6.51752e-05	KLK6, APOD, TMEM110-MUSTN1, CPQ, SOX2, NINJ2, FGF10, TXK, MUSTN1, GAP43	1812	19	16792	4.87743	0.279147	0.00403284	0.124017	0.00124017
GOTERM_BP_DIRECT	GO:0050728	negative regulation of inflammatory response	22	0.988764	6.72966e-05	TNFAIP8L2, IL2RA, RORA, HGF, GPER1, NLRP3, NOV, CXCL17, TNFAIP6, TNFRSF1B, PTGIS, SERPINF1, C1QTNF3, SAA1, AOAH, FOXF1, TEK, WFDC1, CHRNA7, CALCRL, CHRFAM7A, NR1H4	1812	79	16792	2.58071	0.286787	0.00411316	0.128051	0.00128051
GOTERM_BP_DIRECT	GO:0009636	response to toxic substance	23	1.03371	7.06528e-05	CCL3, TRPM6, CES1, SLC6A1, MAOB, SLC6A4, SLC6A14, EPHX1, ASNS, GUCY2C, CCL5, CCL4, INMT, SLC7A11, MBP, CDKN1A, PENK, BCL2, SLC30A4, SLC18A2, SCN9A, MDM2, PDGFRB	1812	85	16792	2.50757	0.298708	0.00426595	0.134433	0.00134433
KEGG_PATHWAY	hsa04014:Ras signaling pathway		47	2.11236	0.000105587	FGF18, FGF7, FGF14, FGF9, FGF11, FGF10, GNG11, FGF13, KIT, RGL1, RASGRP3, CALML3, RASGRP1, RASAL3, TEK, RASGRP2, ZAP70, PLA1A, SHC1, PIK3R5, GNG2, ANGPT1, PDGFD, GNG4, SHC3, ANGPT2, CSF1R, PIK3CG, EGFR, PLA2G16, FLT1, FLT4, MET, GRIN2A, IGF1, HGF, KDR, PRKCB, LAT, PLCE1, GNGT2, PLCG2, PLA2G2A, PDGFRA, PDGFRB, PLA2G4C, PLA2G5	808	226	6879	1.77053	0.0270807	0.000722216	0.137926	0.00137926
GOTERM_BP_DIRECT	GO:0007204	positive regulation of cytosolic calcium ion concentration	31	1.39326	7.57785e-05	C3AR1, CYSLTR1, CCR1, FPR1, CXCR2, FPR3, CD52, EDNRA, AGTR1, EDNRB, S1PR3, GATA2, CXCR4, SAA1, PIK3CG, PTGER2, C5AR1, PTGER3, GPER1, PTGFR, CD38, PLCE1, CCR7, CD36, CCR6, CCR5, CXCL13, CCR2, PTGDR, PDGFRA, AVPR1A	1812	134	16792	2.14388	0.316531	0.00452039	0.144179	0.00144179
GOTERM_BP_DIRECT	GO:0032760	positive regulation of tumor necrosis factor production	16	0.719101	7.69934e-05	CCL3, ZBTB20, CCL2, LY96, CLU, CCL19, TLR3, TLR4, LEP, IL23A, CD36, RASGRP1, CD2, FCER1G, CD14, SASH3	1812	47	16792	3.15476	0.320689	0.0045388	0.146489	0.00146489
GOTERM_BP_DIRECT	GO:2000107	negative regulation of leukocyte apoptotic process	6	0.269663	7.93044e-05	CCR7, CCL21, HCLS1, CCL19, MERTK, CXCL12	1812	6	16792	9.26711	0.328528	0.00462048	0.150883	0.00150883
GOTERM_BP_DIRECT	GO:0032715	negative regulation of interleukin-6 production	12	0.539326	8.3537e-05	HAVCR2, IRAK3, NLRC3, ARRB1, NCKAP1L, CHRNA7, TLR4, HGF, CHRFAM7A, KLF2, IL10, NR1H4	1812	28	16792	3.97162	0.342651	0.0048107	0.15893	0.0015893
GOTERM_BP_DIRECT	GO:0010628	positive regulation of gene expression	50	2.24719	8.44675e-05	MEF2C, STOX1, FGF9, SLC6A4, TLR3, PTPN22, TLR4, ANK2, OSR1, IL1B, QKI, IL1A, RAMP2, AR, STAP1, ACTA2, LEF1, CDK6, GPER1, HMGA2, MYCN, LILRB1, INHBA, CD34, HOXD3, MDM2, CUX2, EDA, WNT16, CCL3, LRRC32, VIM, KIT, EPB41L4B, IL7R, CDH3, ALDH1A2, POU3F3, OLFM1, CD28, TESC, PLP1, ITGA3, PTGFR, NTRK3, FBLN1, P2RX7, NTRK2, SFRP4, ENG	1812	262	16792	1.76853	0.345716	0.00480901	0.160698	0.00160698
KEGG_PATHWAY	hsa05218:Melanoma		21	0.94382	0.000125669	EGFR, PIK3CG, FGF18, FGF7, FGF9, FGF14, MET, FGF11, IGF1, FGF10, CDK6, FGF13, HGF, PTEN, CDKN1A, CDKN2A, PDGFRA, MDM2, PDGFRB, PIK3R5, PDGFD	808	71	6879	2.51811	0.032148	0.000837497	0.164139	0.00164139
KEGG_PATHWAY	hsa04974:Protein digestion and absorption		24	1.07865	0.000141518	COL18A1, SLC8A1, COL21A1, COL3A1, COL15A1, MME, ATP1A2, COL4A6, COL5A1, XPNPEP2, SLC7A7, COL14A1, COL6A6, KCNK5, COL6A3, COL1A2, COL6A2, COL12A1, CPA3, COL6A1, COL1A1, KCNQ1, KCNE3, DPP4	808	88	6879	2.32189	0.0361284	0.000919507	0.184821	0.00184821
GOTERM_BP_DIRECT	GO:0010811	positive regulation of cell-substrate adhesion	14	0.629213	0.000103221	EGFL6, HSD17B12, CCDC80, ITGA3, NID1, ECM2, VIT, NDNF, ABI3BP, EMILIN1, SMOC2, FBLN2, FOXF1, PTN	1812	38	16792	3.4142	0.404529	0.00580781	0.196343	0.00196343
GOTERM_CC_DIRECT	GO:0042629	mast cell granule	10	0.449438	0.000154736	PIK3CG, LAT, LAT2, RASGRP1, MILR1, CXCR2, NR4A3, KIT, SRGN, BTK	1943	21	18224	4.46634	0.0866924	0.00362073	0.227554	0.00227554
GOTERM_BP_DIRECT	GO:0042113	B cell activation	12	0.539326	0.000121535	LAT2, CD86, IKZF3, BST2, ZAP70, CHRNA7, CD79A, CHRFAM7A, SKAP2, HDAC9, PRKCB, BTK	1812	29	16792	3.83467	0.456858	0.00675911	0.231141	0.00231141
GOTERM_MF_DIRECT	GO:0005070	SH3/SH2 adaptor activity	17	0.764045	0.00014787	VAV3, STAP1, GRAP, SLA2, CLNK, SKAP2, SHE, SLA, ARHGAP4, SH2D3C, LAT, SH2D1A, ARHGAP6, SORBS1, CHN1, CHN2, CD28	1779	56	16881	2.8806	0.190007	0.00699973	0.243887	0.00243887
GOTERM_BP_DIRECT	GO:0048704	embryonic skeletal system morphogenesis	14	0.629213	0.000139661	ZEB1, HOXD10, MYCN, HOXB3, EYA1, HOXB2, HOXA3, HOXA5, HOXD3, HOXB6, HOXD4, HOXA7, SIX1, PDGFRA	1812	39	16792	3.32665	0.504122	0.00767833	0.26557	0.0026557
GOTERM_BP_DIRECT	GO:0050715	positive regulation of cytokine secretion	11	0.494382	0.000147449	CRTAM, CADM1, C1QTNF3, FGR, SAA1, IL26, HTR2B, CLEC5A, IL10, CD14, IL1A	1812	25	16792	4.07753	0.523146	0.00801708	0.280361	0.00280361
GOTERM_MF_DIRECT	GO:0050840	extracellular matrix binding	11	0.494382	0.000177788	BGN, FBLN2, SPARCL1, CD248, OLFML2B, DCN, SPARC, ITGB3, THBS1, ADAMTS5, SPP1	1779	26	16881	4.01459	0.22382	0.00813994	0.293164	0.00293164
GOTERM_BP_DIRECT	GO:0007157	heterophilic cell-cell adhesion via plasma membrane cell adhesion molecules	16	0.719101	0.000168772	ITGAL, SELP, CRTAM, PTPRD, CADM1, CADM2, NLGN1, NRXN1, DCHS1, VCAM1, TIGIT, AMIGO2, TENM1, TENM2, SELE, CD200	1812	50	16792	2.96547	0.571578	0.00907306	0.320843	0.00320843
GOTERM_BP_DIRECT	GO:0042346	positive regulation of NF-kappaB import into nucleus	10	0.449438	0.000169657	IL23A, PTGS2, C8ORF4, TLR3, CCL19, IL1B, TLR4, GREM1, EDA, TLR7	1812	21	16792	4.41291	0.573477	0.00902381	0.322522	0.00322522
GOTERM_BP_DIRECT	GO:0014066	regulation of phosphatidylinositol 3-kinase signaling	21	0.94382	0.00017041	EGFR, FGF18, NRG4, FGF7, KLB, KL, FGF9, BTC, FGF10, KIT, TRAT1, CD86, PPP1R16B, RASGRP1, LCK, PDGFRA, PDGFRB, NRG1, NRG2, CEACAM1, CD28	1812	78	16792	2.49499	0.575087	0.0089687	0.323951	0.00323951
GOTERM_BP_DIRECT	GO:0030217	T cell differentiation	12	0.539326	0.000173304	LEP, PTPRC, CD3D, GPR18, PREX1, LEPR, LCK, ZAP70, PTPN22, KIT, IL7R, RHOH	1812	30	16792	3.70684	0.581219	0.00902576	0.329444	0.00329444
GOTERM_BP_DIRECT	GO:0048535	lymph node development	9	0.404494	0.00017874	SPNS2, TNFRSF11A, CXCL13, CD248, RORC, IL15, IL7R, LTB, NKX2-3	1812	17	16792	4.90612	0.592499	0.00921206	0.339761	0.00339761
GOTERM_BP_DIRECT	GO:0010951	negative regulation of endopeptidase activity	28	1.25843	0.000179636	A2M, C3, COL28A1, SPINK4, TIMP4, TIMP2, SERPINA5, COL6A3, SERPINE1, ITIH5, SERPINA1, SERPINB13, TFPI2, BST2, C4A, C4B, FETUB, SERPING1, OVOS2, SERPINF1, SERPINB7, OVOS, TFPI, CSTB, SERPINB1, WFDC1, SERPINB4, PROS1	1812	121	16792	2.14445	0.59433	0.00916403	0.341463	0.00341463
KEGG_PATHWAY	hsa05200:Pathways in cancer		70	3.14607	0.000294793	FGF18, ADCY4, ADCY2, FGF7, PTGS2, FGF9, FGF14, LPAR4, FGF11, FGF10, FGF13, MMP2, PTEN, CXCL12, FLT3LG, EDNRA, AGTR1, EDNRB, CDKN2A, CXCR4, SLC2A1, GNG2, RARB, HHIP, GNG4, PLCB1, CSF2RA, EGFR, PIK3CG, AR, PTGER2, PTGER3, RUNX1T1, LEF1, CDK6, CTNNA2, PRKCB, PDGFRA, MDM2, PDGFRB, LAMC2, WNT5A, DCC, WNT16, WNT5B, GNG11, KIT, LAMB3, RASGRP3, BCL2, RASGRP1, RASGRP2, PIK3R5, AXIN2, CSF1R, BMP4, MET, IGF…	808	393	6879	1.51642	0.073793	0.00186795	0.384642	0.00384642
GOTERM_MF_DIRECT	GO:0019825	oxygen binding	15	0.674157	0.000234088	CYP3A5, CYP2C18, CYP2C9, HBA2, CYP4F12, CYP2E1, HBA1, CYP3A7-CYP3A51P, CYP4B1, CBSL, TDO2, HBG1, HBG2, HBB, CBS	1779	47	16881	3.02842	0.28367	0.0103713	0.385831	0.00385831
GOTERM_CC_DIRECT	GO:0042101	T cell receptor complex	9	0.404494	0.000268203	CD3G, CD3D, CD8A, CD8B, CD247, ZAP70, APBB1IP, TRAT1, CEACAM1	1943	18	18224	4.68966	0.145456	0.00602745	0.394109	0.00394109
GOTERM_MF_DIRECT	GO:0042056	chemoattractant activity	11	0.494382	0.000255868	BMP4, CCL3, FGF7, NTF3, SAA2, SAA1, FGF10, HGF, CCL5, GPNMB, CXCL12	1779	27	16881	3.8659	0.305567	0.0109894	0.421659	0.00421659
GOTERM_MF_DIRECT	GO:0002020	protease binding	24	1.07865	0.00027377	A2M, IL1R1, SELL, ITGA3, TIMP4, KIT, ITGB3, TIMP2, ECM1, MBP, VWF, CST7, F3, BCL2, COMP, SERPINA5, SERPINE1, CSTB, SERPINB4, SERPINA1, SERPINB13, CHL1, DPP4, CD28	1779	101	16881	2.25482	0.323062	0.0114102	0.451098	0.00451098
GOTERM_BP_DIRECT	GO:0030334	regulation of cell migration	20	0.898876	0.000241	PLXNC1, ENPP2, LDB2, DPYSL3, ITGB3, THY1, AJUBA, LAMA2, LAMA1, LAMA4, LAMA3, CXCR4, PECAM1, ROBO4, DOCK10, PLXND1, SPATA13, CEACAM1, PHLDA2, PITX2	1812	74	16792	2.50462	0.701936	0.0121523	0.457853	0.00457853
GOTERM_BP_DIRECT	GO:0052696	flavonoid glucuronidation	10	0.449438	0.000259742	UGT1A7, UGT1A10, UGT1A6, UGT1A9, UGT1A8, UGT1A3, UGT1A5, UGT1A4, UGT8, UGT1A1	1812	22	16792	4.21232	0.728717	0.0129612	0.493376	0.00493376
GOTERM_BP_DIRECT	GO:0034113	heterotypic cell-cell adhesion	10	0.449438	0.000259742	LILRB2, ITGAX, GLDN, ITGB7, ITGA7, NFASC, CD2, ITGB2, ITGA4, ITGB3	1812	22	16792	4.21232	0.728717	0.0129612	0.493376	0.00493376
GOTERM_BP_DIRECT	GO:0071345	cellular response to cytokine stimulus	10	0.449438	0.000259742	CD86, CCR7, CXCR4, HCLS1, FOXF1, MME, LEF1, DPYSL3, ITGA4, CSF1R	1812	22	16792	4.21232	0.728717	0.0129612	0.493376	0.00493376
GOTERM_BP_DIRECT	GO:0009611	response to wounding	18	0.808989	0.000266157	KLK6, F2RL2, CCL2, FGF7, CCR1, SOX2, ITGB4, GRIN2A, VASH1, HHEX, VWF, SLC1A2, LYVE1, CCR2, CX3CR1, PLLP, DST, GAP43	1812	63	16792	2.64775	0.737319	0.0131486	0.505531	0.00505531
GOTERM_MF_DIRECT	GO:0001972	retinoic acid binding	10	0.449438	0.000322845	UGT1A7, UGT1A10, UGT1A6, UGT1A9, UGT1A8, UGT1A3, CRABP1, SERPINA5, UGT1A4, UGT1A1	1779	23	16881	4.12567	0.368798	0.0130605	0.531758	0.00531758
GOTERM_BP_DIRECT	GO:0042573	retinoic acid metabolic process	8	0.359551	0.000289783	UGT1A7, ALDH1A2, UGT1A9, UGT1A8, UGT1A3, ALDH1A3, ADH7, UGT1A1	1812	14	16792	5.29549	0.766717	0.0141683	0.550289	0.00550289
GOTERM_BP_DIRECT	GO:0006874	cellular calcium ion homeostasis	23	1.03371	0.000290107	EDN3, CCL3, CCL2, STC2, CCR1, CCL19, CCL8, CCL5, CXCL12, PRKCB, ATP13A4, CCL13, CCL23, CCL14, ANK2, ATP2A3, SLC24A3, PLN, CCR2, RGN, CHRNA7, HTR2B, CHRFAM7A	1812	93	16792	2.29187	0.767096	0.0140473	0.550903	0.00550903
GOTERM_BP_DIRECT	GO:0019221	cytokine-mediated signaling pathway	29	1.30337	0.000295769	ASPN, IL1R2, PODN, CCL2, CCR1, DUOX2, CX3CL1, KIT, DCN, LRRC4C, GREM2, IRAK3, IL12RB1, IL10RA, IL1B, EBI3, CSF2RA, IL1A, CSF1R, FLRT3, HCK, LIFR, IL11RA, TNFSF11, BGN, F3, CCR2, EDA, IL36A	1812	131	16792	2.0515	0.773627	0.0141828	0.561626	0.00561626
GOTERM_BP_DIRECT	GO:0042130	negative regulation of T cell proliferation	13	0.58427	0.000335415	HAVCR2, IL2RA, HLA-DRB1, CTLA4, SCGB1A1, IL10, LILRB1, LILRB2, CLEC4G, HLA-DRB4, HLA-DRB5, GPNMB, VSIG4	1812	37	16792	3.25601	0.814507	0.0159171	0.636681	0.00636681
GOTERM_MF_DIRECT	GO:0048407	platelet-derived growth factor binding	7	0.314607	0.000391411	COL3A1, PDGFRA, COL1A2, PDGFRB, COL6A1, COL1A1, COL5A1	1779	11	16881	6.03848	0.427573	0.0153769	0.64435	0.0064435
GOTERM_MF_DIRECT	GO:0043394	proteoglycan binding	7	0.314607	0.000391411	CTSK, CECR1, NID1, CTSS, THBS1, SLIT2, COL5A1	1779	11	16881	6.03848	0.427573	0.0153769	0.64435	0.0064435
GOTERM_BP_DIRECT	GO:0006816	calcium ion transport	20	0.898876	0.000348853	RAMP3, RAMP2, CACNA2D1, CCL3, CYSLTR1, CCR1, CCL8, GJA4, CCL5, ITPR1, PRKCB, ITPR2, ANXA6, CORO1A, CCR5, ATP2A3, PLN, CHRNA7, CALCRL, CHRFAM7A	1812	76	16792	2.43871	0.826616	0.0163947	0.662108	0.00662108
GOTERM_BP_DIRECT	GO:0043406	positive regulation of MAP kinase activity	17	0.764045	0.000375881	MEF2C, PIK3CG, EGFR, EDN3, FGF18, FLT1, KIT, AJUBA, TNFSF11, TENM1, RASGRP1, ADRA2A, PDGFRB, PIK3R5, PDGFD, HTR2B, LRRK2	1812	59	16792	2.67018	0.84863	0.0174903	0.713232	0.00713232
GOTERM_BP_DIRECT	GO:0009612	response to mechanical stimulus	17	0.764045	0.000375881	CCL2, COL3A1, CHI3L1, ASNS, POSTN, DCN, KCNA5, PSPH, CXCL12, KCNK2, INHBB, P2RX7, THBS1, ANGPT2, PIEZO2, FOSL1, KALRN	1812	59	16792	2.67018	0.84863	0.0174903	0.713232	0.00713232
GOTERM_MF_DIRECT	GO:0020037	heme binding	29	1.30337	0.000434205	CYP3A5, PTGS2, CYP2C18, DUOX2, PTGS1, CYP4F22, CBSL, TDO2, PTGIS, HMOX1, GUCY1A2, GUCY1A3, NOS3, HBB, STC2, CYP2C9, HBA2, HBA1, CYP2E1, CYP4F12, CYP3A7-CYP3A51P, CYP4B1, CYP7B1, CYP4X1, CYBB, CYP27A1, HBG1, HBG2, CBS	1779	137	16881	2.00863	0.461451	0.0165873	0.714561	0.00714561
GOTERM_BP_DIRECT	GO:0032733	positive regulation of interleukin-10 production	10	0.449438	0.000386094	TIGIT, IL23A, CD34, CD40LG, FCER1G, TLR4, HGF, XCL1, SASH3, CD28	1812	23	16792	4.02918	0.856201	0.0177966	0.732544	0.00732544
GOTERM_BP_DIRECT	GO:0097190	apoptotic signaling pathway	19	0.853933	0.000411585	LY96, TLR3, TLR4, TNFSF12, BTK, ANXA6, DAPL1, CD38, P2RX7, TNFRSF1B, TNFRSF11B, IFI27, TNFRSF11A, PTGIS, UACA, MLLT11, CD5, CD14, CD28	1812	71	16792	2.47993	0.873486	0.0187883	0.780729	0.00780729
GOTERM_BP_DIRECT	GO:0007399	nervous system development	51	2.29213	0.000425676	MEF2C, SCN3B, FGF14, FGF11, NINJ2, FGF13, ZEB2, GPM6B, MYLIP, NRN1, SLC7A5, ITM2A, EPHB2, PCSK2, SEMA5A, EDNRB, MSI1, PTN, NRG1, LGI1, OLFM1, DCLK1, ZNF423, NTF3, PCDHB3, PCDHB4, NLGN1, MARK4, GAS7, TIMM8A, PCDH18, SHOX2, CSGALNACT1, INHBA, SEMA6A, KIAA2022, CHRDL1, CHRM3, TENM1, DOK5, ADGRV1, ST8SIA4, CHRM1, LSAMP, MPPED2, GFRA1, NAIP, CNTN4, LOC100653061, GFRA2, KALRN	1812	287	16792	1.64677	0.882133	0.0192505	0.807356	0.00807356
GOTERM_MF_DIRECT	GO:0015020	glucuronosyltransferase activity	11	0.494382	0.000498988	CSGALNACT1, UGT1A7, UGT1A10, UGT1A6, UGT1A9, UGT1A8, UGT1A3, UGT1A5, UGT1A4, UGT8, UGT1A1	1779	29	16881	3.59929	0.508963	0.0185426	0.820761	0.00820761
GOTERM_BP_DIRECT	GO:0030168	platelet activation	26	1.16854	0.000466182	F2RL2, GNA14, COL3A1, ITGB3, SAA1, ADRA2A, FCER1G, PIK3R5, GNG2, PIK3CG, VAV3, ACTN1, ITPR1, ITPR2, PRKCB, LAT, VWF, F5, CD40LG, ARRB1, LCK, PLCG2, COL1A2, COL1A1, MERTK, LCP2	1812	115	16792	2.09517	0.903837	0.0208755	0.883859	0.00883859
KEGG_PATHWAY	hsa04020:Calcium signaling pathway		37	1.66292	0.000736004	ADCY4, GNA14, ADCY2, CYSLTR1, TNNC2, TACR1, EDNRA, AGTR1, EDNRB, PDE1C, CALML3, PDE1A, CHRNA7, NOS3, PLCB1, EGFR, SLC8A1, PTGER3, GRIN2A, PTGFR, ITPR1, PRKCB, ITPR2, CD38, P2RX7, PLCE1, ADRB1, CAMK4, CHRM3, ATP2A3, PLN, CHRM1, PLCG2, PDGFRA, AVPR1A, PDGFRB, HTR2B	808	179	6879	1.7598	0.174224	0.00454752	0.957775	0.00957775
GOTERM_CC_DIRECT	GO:0016323	basolateral plasma membrane	35	1.57303	0.000653862	KCNJ16, CLDN8, CADM1, ENPP1, LEPR, AQP4, AQP1, AQP3, SLC7A7, ANK2, TEK, SLC2A1, ADRA2A, SLC4A7, CEACAM5, SLC4A4, KCNQ1, EGFR, C5AR1, CFTR, ITGA3, CTNNA2, LIN7A, CHRM3, CDH16, RHCG, ARRB1, CD300LG, CA4, NAIP, HEPH, CA2, SLC14A1, HPGD, SLC40A1	1943	180	18224	1.82375	0.318384	0.0140956	0.958279	0.00958279
GOTERM_CC_DIRECT	GO:0031090	organelle membrane	21	0.94382	0.000683484	CYP3A5, PTGS2, CYP2C9, CYP2C18, FBXO2, PTGS1, CYP4F22, EPHX1, CYP4F12, CYP3A7-CYP3A51P, CYP4B1, AADAC, FMO5, CYP4X1, CYP7B1, MAP1LC3C, FMO1, FMO2, FMO3, TFPI, SRD5A2	1943	87	18224	2.26397	0.330121	0.0142073	1.00149	0.0100149
GOTERM_MF_DIRECT	GO:0008237	metallopeptidase activity	20	0.898876	0.000611664	ADAM28, TRHDE, ADAMTSL1, CNDP2, ADAM23, MME, ANPEP, ENPEP, MMP2, ADAMTS9, NAALAD2, ACE, PAPPA, LVRN, ADAM33, YME1L1, ADAM12, ADAMTS2, ADAMTS5, DPEP2	1779	81	16881	2.34297	0.581839	0.0221081	1.00522	0.0100522
GOTERM_MF_DIRECT	GO:0008236	serine-type peptidase activity	17	0.764045	0.000639279	TMPRSS2, KLK5, ENDOU, C1R, GZMB, GZMK, NAALAD2, TMPRSS11E, KLK12, KLK11, RELN, CMA1, TMPRSS11B, CFD, TPSAB1, TPSB2, DPP4	1779	63	16881	2.56053	0.597984	0.0225241	1.05038	0.0105038
GOTERM_CC_DIRECT	GO:0031225	anchored component of membrane	25	1.1236	0.000720839	CD52, NRN1, CD48, ART4, LY6D, CEACAM7, VNN1, CEACAM5, NEGR1, FCGR3B, DPEP2, RECK, LPL, BST2, BST1, XPNPEP2, NCAM1, LYNX1, LSAMP, TFPI, CA4, GFRA1, CNTN4, OMG, GFRA2	1943	113	18224	2.07507	0.344636	0.0144655	1.05595	0.0105595
KEGG_PATHWAY	hsa04924:Renin secretion		18	0.808989	0.000836403	PTGER2, CLCA4, PDE3B, PDE3A, KCNJ2, AQP1, ITPR1, ITPR2, EDNRA, AGTR1, ACE, ADRB1, CALML3, PDE1C, PDE1A, GUCY1A2, GUCY1A3, PLCB1	808	64	6879	2.39445	0.195517	0.00504666	1.08777	0.0108777
GOTERM_MF_DIRECT	GO:0016758	transferase activity, transferring hexosyl groups	11	0.494382	0.000678465	GGTA1P, UGT1A7, UGT1A6, MGAT4A, UGT1A9, UGT1A8, UGT1A3, UGT1A4, MGAT4C, UGT8, UGT1A1	1779	30	16881	3.47931	0.619831	0.0233127	1.11442	0.0111442
GOTERM_BP_DIRECT	GO:0008285	negative regulation of cell proliferation	65	2.92135	0.000602078	DLC1, RARRES3, RARRES1, ACVRL1, PTGS2, FGF10, ZEB1, SKAP2, PTEN, IL10, BNIPL, SPRY1, CDKN2A, CCL3L1, CDKN2C, CCL3L3, IL1B, NOS3, RARB, FOSL1, IL1A, AR, CDK6, GPER1, PROX1, SLIT3, PTHLH, INHBA, SIRPG, MSX1, ALOX15B, SSTR1, CD33, SCIN, TFAP2B, ROR2, PMP22, PODN, TIMP2, CDH5, ALDH1A2, CCL23, SPEG, GPNMB, AXIN2, DPT, CSF1R, BMP4, INSM1, COL18A1, DFNA5, TESC, SMAD6, FBXO2, ITGA1, FRZB, IFIT3, RERG, CD…	1812	396	16792	1.52112	0.95142	0.0266435	1.14012	0.0114012
GOTERM_BP_DIRECT	GO:0001955	blood vessel maturation	6	0.269663	0.00061391	RECK, ACVRL1, S1PR1, LYL1, MMP2, CDH5	1812	8	16792	6.95033	0.954224	0.026923	1.1624	0.011624
GOTERM_BP_DIRECT	GO:0002381	immunoglobulin production involved in immunoglobulin mediated immune response	5	0.224719	0.000616373	GAPT, HLA-DQB1, HLA-DRB1, HLA-DRB4, HLA-DRB5	1812	5	16792	9.26711	0.954787	0.0267957	1.16703	0.0116703
GOTERM_BP_DIRECT	GO:0002503	peptide antigen assembly with MHC class II protein complex	5	0.224719	0.000616373	HLA-DRB1, HLA-DRB4, HLA-DMB, HLA-DMA, HLA-DRA	1812	5	16792	9.26711	0.954787	0.0267957	1.16703	0.0116703
GOTERM_CC_DIRECT	GO:0012507	ER to Golgi transport vesicle membrane	15	0.674157	0.000824653	HLA-DQB1, HLA-DQB2, HLA-DRB1, HLA-DRB3, HLA-C, HLA-B, HLA-DQA2, CD74, HLA-DQA1, HLA-DRB4, HLA-DRB5, HLA-DPA1, AREG, HLA-DPB1, HLA-DRA	1943	52	18224	2.70557	0.383345	0.0159857	1.20717	0.0120717
KEGG_PATHWAY	hsa04611:Platelet activation		29	1.30337	0.000931383	ADCY4, ADCY2, FERMT3, COL3A1, PTGS1, ITGB3, PRKG1, APBB1IP, BTK, RASGRP1, RASGRP2, GUCY1A2, GUCY1A3, FCER1G, PIK3R5, NOS3, PLCB1, PIK3CG, ITPR1, COL5A1, ITPR2, P2RY12, VWF, PLCG2, COL1A2, FCGR2A, COL1A1, PLA2G4C, LCP2	808	130	6879	1.89919	0.215158	0.00549106	1.2106	0.012106
GOTERM_BP_DIRECT	GO:0050680	negative regulation of epithelial cell proliferation	16	0.719101	0.000654195	WNT5A, MEF2C, BMP4, AR, EPPK1, SOX2, IL26, CDK6, PTEN, SFRP2, PTN, TGFBR3, RGN, WFDC1, KRT4, RUNX3	1812	56	16792	2.64775	0.962613	0.0281733	1.23822	0.0123822
GOTERM_BP_DIRECT	GO:0008015	blood circulation	14	0.629213	0.000677323	C3AR1, EDN3, ACVRL1, SERPING1, NPY1R, CXCL12, HOXB2, FLI1, F5, MEOX2, PLN, AVPR1A, GUCY1A3, XCL2	1812	45	16792	2.8831	0.966716	0.0289073	1.28173	0.0128173
GOTERM_BP_DIRECT	GO:0007156	homophilic cell adhesion via plasma membrane adhesion molecules	32	1.4382	0.000695975	CADM1, CLSTN2, CADM2, PCDH20, CDH3, PCDHB10, CDH5, DCHS1, CDH6, CDH22, PCDHB16, ESAM, ROBO2, CDH26, CEACAM1, CRTAM, PCDHB7, PCDHB3, PCDHB4, PCDH10, SDK1, PCDH17, PCDH19, PCDH18, CD84, TIGIT, CDH12, AMIGO2, CDH16, DSG2, CDH19, CD200	1812	158	16792	1.87688	0.969694	0.0294417	1.31681	0.0131681
GOTERM_CC_DIRECT	GO:0005796	Golgi lumen	22	0.988764	0.00101314	MUC1, WNT5A, FMOD, F10, WNT5B, LUM, MUC20, HS3ST1, DEFB4B, MMP16, DCN, DEFB4A, SDC2, SOD3, PRELP, MUC4, OGN, OMD, BGN, MUC15, PCSK5, PROS1	1943	96	18224	2.14943	0.447885	0.0189788	1.48117	0.0148117
GOTERM_BP_DIRECT	GO:0090026	positive regulation of monocyte chemotaxis	8	0.359551	0.0007949	CXCL17, CCL2, AIF1, CCR1, CCR2, SERPINE1, CCL5, CXCL12	1812	16	16792	4.63355	0.981566	0.0332776	1.50264	0.0150264
GOTERM_BP_DIRECT	GO:0048566	embryonic digestive tract development	8	0.359551	0.0007949	ALDH1A2, RARRES2, FGF9, SALL1, FOXF2, PKDCC, RARB, PCSK5	1812	16	16792	4.63355	0.981566	0.0332776	1.50264	0.0150264
GOTERM_BP_DIRECT	GO:0052695	cellular glucuronidation	8	0.359551	0.0007949	UGT1A7, UGT1A10, UGT1A6, UGT1A9, UGT1A8, UGT1A3, UGT1A4, UGT1A1	1812	16	16792	4.63355	0.981566	0.0332776	1.50264	0.0150264
GOTERM_BP_DIRECT	GO:0030501	positive regulation of bone mineralization	12	0.539326	0.000796426	MEF2C, BMP4, P2RX7, SLC8A1, OSR1, KL, GPM6B, PKDCC, FBN2, BMPR1B, BMP7, TMEM119	1812	35	16792	3.17729	0.981707	0.0330649	1.5055	0.015055
GOTERM_MF_DIRECT	GO:0004867	serine-type endopeptidase inhibitor activity	22	0.988764	0.00100138	RECK, A2M, COL28A1, SPINK4, SERPING1, OVOS2, SPINK5, SPINK7, SERPINF1, SERPINA5, COL6A3, SERPINB7, SERPINE1, OVOS, TFPI, SERPINB1, WFDC1, ITIH5, SERPINB4, SERPINA1, SERPINB13, TFPI2	1779	97	16881	2.15215	0.760135	0.0334211	1.64072	0.0164072
GOTERM_BP_DIRECT	GO:0008360	regulation of cell shape	29	1.30337	0.000904704	DLC1, RHOJ, CCL3, LST1, CCL2, FGR, ITGB2, KIT, ARHGAP15, TPM1, RHOU, PLEKHO1, PTN, WIPF1, FGD5, CSF1R, COCH, HCK, VIL1, FBLIM1, KDR, SYNE3, EPB41L3, CORO1A, CCL13, S100B, ITGA7, SEMA4D, C15ORF62	1812	140	16792	1.91962	0.989385	0.0371706	1.70852	0.0170852
GOTERM_BP_DIRECT	GO:0042493	response to drug	52	2.33708	0.000914176	PTGS2, SLC6A4, SPINK4, AQP1, PTEN, CBX7, SCGB1A1, IL10, SLC1A2, TNFRSF11B, APOD, SEMA3C, SRD5A2, FOSL1, MAP2K6, EMX2, GRIN2A, CYP2E1, UGT1A1, CD38, INHBA, CD86, LCK, TFAP2B, WFDC1, MDM2, COL1A1, TIMP4, TIMP2, CDH3, ALDH3A1, BCL2, PTN, NFATC2, THBS1, COL18A1, LPL, SLC8A1, VAV3, MAOB, NCKAP1L, PDE3A, ABCB1, ITGA3, ACACB, ABCB4, ABCG2, P2RX7, CDKN1A, CYBB, SFRP2, HTR2B	1812	304	16792	1.58516	0.989878	0.037248	1.72626	0.0172626
GOTERM_BP_DIRECT	GO:0060337	type I interferon signaling pathway	17	0.764045	0.000995754	BST2, SAMHD1, RSAD2, HLA-C, OAS1, HLA-B, OAS2, IFIT3, IFIT2, IFIT1, IFI27, IRF8, IRF1, XAF1, MX1, MX2, GBP2	1812	64	16792	2.46158	0.993283	0.0401801	1.87892	0.0187892
GOTERM_BP_DIRECT	GO:0019835	cytolysis	9	0.404494	0.00100761	PRF1, C7, P2RX7, APOL1, GZMA, GSDMD, LYZ, GZMB, GZMH	1812	21	16792	3.97162	0.993672	0.040325	1.90108	0.0190108
GOTERM_CC_DIRECT	GO:0042383	sarcolemma	20	0.898876	0.00131578	FXYD1, KCND3, SLC8A1, SSPN, AQP1, VCAM1, LAMA2, ABCC9, BGN, PGM5, SLC2A5, ANK2, KCNJ8, COL6A3, SNTB1, COL6A2, SGCD, COL6A1, SLC27A6, SYNM	1943	85	18224	2.2069	0.537706	0.0238227	1.91964	0.0191964
KEGG_PATHWAY	hsa05166:HTLV-I infection		47	2.11236	0.00156825	HLA-DQB1, WNT5A, IL1R2, ADCY4, ITGAL, WNT16, IL1R1, WNT5B, ADCY2, HLA-DRB1, HLA-DRB3, ITGB2, IL15, HLA-DMB, HLA-DMA, VCAM1, CDKN2A, CDKN2C, SLC2A1, HLA-DRB4, HLA-DRB5, IL2RG, PIK3R5, HLA-DPB1, HLA-DOA, MYB, NFATC2, FOSL1, NFATC1, PIK3CG, CD3G, EGR2, IL2RA, CD3D, HLA-C, HLA-B, HLA-DQA2, HLA-DQA1, CDKN1A, FZD10, MSX1, CCND2, LCK, PDGFRA, PDGFRB, HLA-DPA1, HLA-DRA	808	254	6879	1.57535	0.335064	0.0090271	2.03058	0.0203058
GOTERM_BP_DIRECT	GO:0035025	positive regulation of Rho protein signal transduction	10	0.449438	0.00109438	P2RY8, F2RL2, P2RY10, GPR18, ARRB1, COL3A1, GPR65, LPAR4, PDGFRB, MCF2L	1812	26	16792	3.56427	0.995909	0.0433776	2.06319	0.0206319
GOTERM_CC_DIRECT	GO:0045202	synapse	34	1.52809	0.00145302	CCL2, CADM1, GABRB2, CADM2, C4B_2, MME, NRN1, CALB1, FRRS1L, RASGRP2, SNTB1, SLC4A7, PRIMA1, LGI1, SAMD4A, OLFM1, GABRP, EGFR, NMNAT2, GABRA2, DLGAP1, C4A, C4B, NLGN1, SDK1, MYRIP, DACT1, CHRM3, ADGRV1, TENM2, CHRM1, NLGN4X, MDM2, HTR2B	1943	181	18224	1.76186	0.573477	0.0254904	2.11787	0.0211787
KEGG_PATHWAY	hsa05164:Influenza A		35	1.57303	0.00171648	HLA-DQB1, IFIH1, CCL2, HLA-DRB1, HLA-DRB3, TLR3, RSAD2, TLR4, OAS1, OAS2, HLA-DMB, CCL5, HLA-DMA, TLR7, HSPA6, HLA-DRB4, IL1B, HLA-DRB5, PIK3R5, HLA-DPB1, HLA-DOA, MX1, IL1A, MAP2K6, PIK3CG, TMPRSS2, NLRP3, HLA-DQA2, HLA-DQA1, PRKCB, TMPRSS4, TNFRSF10B, TNFRSF10D, HLA-DPA1, HLA-DRA	808	174	6879	1.71251	0.360243	0.00966317	2.22052	0.0222052
GOTERM_BP_DIRECT	GO:0019372	lipoxygenase pathway	7	0.314607	0.00136839	ALOXE3, PTGS2, ALOX15B, ALOX5AP, ALOX5, LTC4S, HPGD	1812	13	16792	4.98998	0.998969	0.0535281	2.57342	0.0257342
GOTERM_BP_DIRECT	GO:0048246	macrophage chemotaxis	7	0.314607	0.00136839	EDNRB, CCL3, CCL2, SAA1, CX3CR1, CX3CL1, CCL5	1812	13	16792	4.98998	0.998969	0.0535281	2.57342	0.0257342
GOTERM_BP_DIRECT	GO:0043303	mast cell degranulation	7	0.314607	0.00136839	PIK3CG, LAT, LAT2, RASGRP1, MILR1, NR4A3, KIT	1812	13	16792	4.98998	0.998969	0.0535281	2.57342	0.0257342
GOTERM_BP_DIRECT	GO:0008037	cell recognition	9	0.404494	0.00143496	TIGIT, CSGALNACT1, CRTAM, CADM1, CADM2, PECAM1, CLEC7A, CD5, CD200	1812	22	16792	3.79109	0.999262	0.0556273	2.69699	0.0269699
GOTERM_BP_DIRECT	GO:0001974	blood vessel remodeling	11	0.494382	0.00143745	MEF2C, ACE, ACVRL1, BGN, HOXA3, RSPO3, CCR2, MDM2, FGF10, SEMA3C, NOS3	1812	32	16792	3.18557	0.999271	0.0552949	2.70162	0.0270162
GOTERM_BP_DIRECT	GO:0035987	endodermal cell differentiation	10	0.449438	0.00148611	INHBA, LAMB3, LAMA3, ITGA7, COL12A1, COL6A1, ITGB2, ITGA4, HMGA2, MMP2	1812	27	16792	3.43226	0.999429	0.0566803	2.79185	0.0279185
GOTERM_BP_DIRECT	GO:0010575	positive regulation of vascular endothelial growth factor production	10	0.449438	0.00148611	C3AR1, CXCL17, C5AR1, PTGS2, C3, FLT4, SULF1, IL1B, RORA, IL1A	1812	27	16792	3.43226	0.999429	0.0566803	2.79185	0.0279185
GOTERM_BP_DIRECT	GO:0042742	defense response to bacterium	29	1.30337	0.001582	IGHG1, IGHG2, IGHG3, IGLC7, TLR1, TLR3, DEFB4B, TLR4, TRDC, DEFB4A, IL10, CFP, IGHV3-23, FCER1G, IGKC, IGLL5, NR1H4, COCH, GBP6, GNLY, PLAC8, CXCL13, STAB1, IGHD, IRF8, IGLC2, IGLC1, ADAMTS5, IGLC3	1812	145	16792	1.85342	0.999648	0.0597755	2.96944	0.0296944
GOTERM_CC_DIRECT	GO:0005788	endoplasmic reticulum lumen	35	1.57303	0.00206458	WNT5A, FKBP7, ADAMTSL1, WNT5B, COL21A1, PTGS2, COL3A1, COL28A1, CFP, FMO1, COL6A3, COL6A2, ERAP1, COL6A1, COL12A1, SERPINA1, PDGFD, THBS1, COL8A2, SPON1, COL18A1, F10, CES1, PTPRN2, FOXRED2, MZB1, COL15A1, COL5A1, COL4A6, COL14A1, F5, COL1A2, COL1A1, LIPC, ADAMTS5	1943	192	18224	1.70977	0.702129	0.0349935	2.9967	0.029967
GOTERM_BP_DIRECT	GO:0071560	cellular response to transforming growth factor beta stimulus	14	0.629213	0.00161753	MEF2C, WNT5A, ACVRL1, FBN1, SOX5, PDE3A, POSTN, PENK, PDE2A, CLEC3B, CX3CR1, COL1A1, PDGFD, XCL1	1812	49	16792	2.64775	0.999705	0.0606218	3.03516	0.0303516
GOTERM_BP_DIRECT	GO:0007275	multicellular organism development	79	3.55056	0.00163329	HLF, EDN3, ZNF536, PDLIM7, CRABP1, ELF3, LMO2, LEPR, PRTG, PRRX2, DPY19L2, PAX1, DAB2, OLFML3, PLEKHB1, EVI5, PBXIP1, HLX, PDGFD, BST2, EGFL6, BST1, ZFY, CECR1, TNFRSF17, HMGA2, MXD1, HUNK, ADAMTS9, HOXD8, TNFRSF10B, SERPINF1, TNFRSF10D, HOXD4, ROR2, CUX2, EMP1, WNT5A, WNT16, TSHZ2, WNT5B, GPR65, TCL1A, PCOLCE, MFRP, HIC1, IGSF10, TNFRSF1B, HOXA3, SHISA2, HOXA5, SHISA3, HOXA10, HOXA9, STRBP, ANGP…	1812	521	16792	1.40519	0.999728	0.0607416	3.06429	0.0306429
GOTERM_MF_DIRECT	GO:0045028	G-protein coupled purinergic nucleotide receptor activity	7	0.314607	0.00192438	P2RY8, P2RY12, P2RY13, P2RY10, GPR34, P2RY14, GPR171	1779	14	16881	4.74452	0.935744	0.0618396	3.13059	0.0313059
GOTERM_BP_DIRECT	GO:0001957	intramembranous ossification	5	0.224719	0.00169051	FGF18, CTSK, COL1A1, AXIN2, MMP2	1812	6	16792	7.72259	0.999796	0.0623427	3.17002	0.0317002
GOTERM_BP_DIRECT	GO:0001936	regulation of endothelial cell proliferation	5	0.224719	0.00169051	LEP, ALDH1A2, FGF18, ACVRL1, ANGPT1	1812	6	16792	7.72259	0.999796	0.0623427	3.17002	0.0317002
GOTERM_BP_DIRECT	GO:0051552	flavone metabolic process	5	0.224719	0.00169051	UGT1A7, UGT1A10, UGT1A9, UGT1A8, UGT1A1	1812	6	16792	7.72259	0.999796	0.0623427	3.17002	0.0317002
GOTERM_CC_DIRECT	GO:0001772	immunological synapse	11	0.494382	0.00218739	HAVCR2, LAT, CD37, CORO1A, GZMA, LCK, ZAP70, GZMB, CD53, RHOH, CD28	1943	34	18224	3.03448	0.722855	0.0359993	3.17229	0.0317229
GOTERM_BP_DIRECT	GO:0009967	positive regulation of signal transduction	16	0.719101	0.00169403	VAV3, STAP1, GRAP, SLA2, CLNK, SKAP2, SHE, SLA, ARHGAP4, SH2D3C, LAT, SH2D1A, ARHGAP6, SORBS1, CHN1, CHN2	1812	61	16792	2.43072	0.999799	0.0620135	3.17651	0.0317651
GOTERM_BP_DIRECT	GO:0007416	synapse assembly	16	0.719101	0.00169403	WNT5A, FLRT3, NRXN3, PCDHB3, PCDHB4, NLGN1, SDK1, NRXN1, PCDHB10, PTEN, SHANK2, GPM6A, PCDHB16, PLXND1, NRG1, ADGRL3	1812	61	16792	2.43072	0.999799	0.0620135	3.17651	0.0317651
GOTERM_BP_DIRECT	GO:0001657	ureteric bud development	12	0.539326	0.0016957	BMP4, SPRY1, BMPER, OSR1, SMAD6, SALL1, SIX1, CRLF1, ROBO2, RARB, BMP7, SLIT2	1812	38	16792	2.92646	0.999801	0.0616243	3.17961	0.0317961
GOTERM_BP_DIRECT	GO:0001822	kidney development	20	0.898876	0.00174898	BMP4, FSTL3, MME, DCN, PROX1, ALDH1A2, AGTR1, ACE, SERPINF1, KCNJ8, SALL1, ITGA8, SIX1, SULF1, TFAP2B, RGN, ROBO2, HAS2, CA2, PCSK5	1812	86	16792	2.15514	0.999848	0.0630439	3.27793	0.0327793
GOTERM_BP_DIRECT	GO:0050870	positive regulation of T cell activation	8	0.359551	0.0018211	SIRPG, CCL2, TNFSF11, CCR2, LCK, HLA-DPA1, HLA-DPB1, THY1	1812	18	16792	4.11871	0.999894	0.0650929	3.4109	0.034109
GOTERM_BP_DIRECT	GO:0034142	toll-like receptor 4 signaling pathway	8	0.359551	0.0018211	LY96, PIK3AP1, TLR4, ITGB2, TRIL, ITGAM, CD14, NR1H4	1812	18	16792	4.11871	0.999894	0.0650929	3.4109	0.034109
GOTERM_BP_DIRECT	GO:0031668	cellular response to extracellular stimulus	8	0.359551	0.0018211	ASGR1, P2RX7, SLC1A2, CDKN1A, AIF1, SFRP2, GSDMD, FOSL1	1812	18	16792	4.11871	0.999894	0.0650929	3.4109	0.034109
KEGG_PATHWAY	hsa00053:Ascorbate and aldarate metabolism		10	0.449438	0.00265292	UGT1A7, UGT1A10, UGT1A6, UGT1A9, UGT1A8, UGT1A3, UGT1A5, UGT1A4, RGN, UGT1A1	808	27	6879	3.15319	0.498763	0.0145878	3.41268	0.0341268
GOTERM_CC_DIRECT	GO:0005911	cell-cell junction	32	1.4382	0.00239354	CADM1, PDLIM7, CLDN5, CD53, KIT, AQP3, CDH5, KIAA1462, SLC2A1, TEK, ZAP70, CD2, CEACAM1, FLRT3, C10ORF54, ITK, MAGI1, THEMIS, ACTN1, WAS, LIN7A, AJUBA, PRKD1, EPB41L3, LAT, P2RX7, CORO1A, TMEM47, DSG2, TENM2, ADGRL3, LCP2	1943	172	18224	1.74499	0.75446	0.0382572	3.46637	0.0346637
GOTERM_BP_DIRECT	GO:0048015	phosphatidylinositol-mediated signaling	23	1.03371	0.00187545	PIK3CG, EGFR, FGF18, NRG4, FGF7, KLB, KL, FGF9, BTC, IGF1, FGF10, KIT, PTEN, TRAT1, CD86, TNRC6C, LCK, PDGFRA, PDGFRB, NRG1, NRG2, CSF1R, CD28	1812	106	16792	2.01079	0.99992	0.0664986	3.51098	0.0351098
GOTERM_BP_DIRECT	GO:0000165	MAPK cascade	45	2.02247	0.00193556	MEF2C, FGF18, CCL3, NRG4, CCL2, FGF7, FGF9, BTC, FGF10, PLVAP, FGF13, KIT, CCL5, RASGRP3, RASGRP1, RASAL3, TEK, IL1B, CSF2RB, IL2RG, SHC1, ANGPT1, SHC3, NRG1, NRG2, MAP2K6, CSF2RA, EGFR, IL2RA, KLB, KL, GRIN2A, ARTN, PSMB9, NCAM1, LAT, CCR5, DOK5, PDGFRA, PDGFRB, GFRA1, PPM1L, LRRK2, IL3RA, GFRA2	1812	262	16792	1.59168	0.999941	0.0680776	3.62155	0.0362155
GOTERM_BP_DIRECT	GO:0016339	calcium-dependent cell-cell adhesion via plasma membrane cell adhesion molecules	10	0.449438	0.00198295	AJUBA, CDH22, CDH16, PCDHB16, PCDHB3, PCDHB4, NLGN1, NRXN1, PCDHB10, DCHS1	1812	28	16792	3.30968	0.999953	0.0692031	3.70864	0.0370864
GOTERM_BP_DIRECT	GO:0032689	negative regulation of interferon-gamma production	10	0.449438	0.00198295	HAVCR2, LILRB1, CD96, HLA-DRB1, HLA-DRB4, HLA-DRB5, TLR4, XCL1, SCGB1A1, IL10	1812	28	16792	3.30968	0.999953	0.0692031	3.70864	0.0370864
GOTERM_BP_DIRECT	GO:0007613	memory	16	0.719101	0.00201585	PTGS2, SLC6A4, GRIN2A, ITGA3, FGF13, PTEN, KCNK2, SHANK2, S100B, ITGA8, CNR1, CX3CR1, CHRNA7, PLCB1, CHRFAM7A, KALRN	1812	62	16792	2.39151	0.99996	0.0698269	3.76907	0.0376907
GOTERM_BP_DIRECT	GO:0051965	positive regulation of synapse assembly	16	0.719101	0.00201585	FLRT3, CLSTN2, NRXN3, LRRN3, NLGN1, NRXN1, EPHB2, NTRK3, AMIGO2, SLITRK4, NTRK2, LRRN1, CUX2, THBS2, ADGRL3, ADGRB3	1812	62	16792	2.39151	0.99996	0.0698269	3.76907	0.0376907
GOTERM_BP_DIRECT	GO:0001570	vasculogenesis	15	0.674157	0.00201762	RAMP2, KDR, HHEX, FOXF1, NTRK2, HEY2, QKI, ZFPM2, HAS2, SOX18, TIE1, TMEM100, SOX17, ENG, PITX2	1812	56	16792	2.48226	0.999961	0.0694079	3.77231	0.0377231
GOTERM_BP_DIRECT	GO:0043410	positive regulation of MAPK cascade	19	0.853933	0.00213123	AR, FLT1, FGF9, FLT4, SOX2, FGF10, IGF1, GPER1, KIT, TIMP2, KDR, IL11, LEP, TNFRSF1B, TNFRSF11B, NTRK2, PELI2, IGFBP4, CD27	1812	81	16792	2.17377	0.999978	0.0726775	3.98066	0.0398066
GOTERM_BP_DIRECT	GO:0046854	phosphatidylinositol phosphorylation	21	0.94382	0.00216834	PIK3CG, EGFR, FGF18, NRG4, FGF7, KLB, KL, FGF9, BTC, FGF10, KIT, TRAT1, CD86, LCK, PDGFRA, PDGFRB, PIK3R5, NRG1, NRG2, FAM126A, CD28	1812	94	16792	2.07031	0.999982	0.0733992	4.04863	0.0404863
GOTERM_BP_DIRECT	GO:0035589	G-protein coupled purinergic nucleotide receptor signaling pathway	7	0.314607	0.00217734	P2RY8, P2RY12, P2RY13, P2RY10, GPR34, P2RY14, GPR171	1812	14	16792	4.63355	0.999982	0.0732	4.0651	0.040651
KEGG_PATHWAY	hsa05414:Dilated cardiomyopathy		20	0.898876	0.003324	ADCY4, CACNA2D1, ADCY2, ITGA1, ITGB4, CACNB2, IGF1, ITGA3, ITGA4, ITGB3, CACNA2D3, TPM1, CACNA2D4, ITGA9, ADRB1, ITGB7, PLN, ITGA8, ITGA7, SGCD	808	84	6879	2.02705	0.579235	0.0178734	4.25873	0.0425873
GOTERM_BP_DIRECT	GO:0001771	immunological synapse formation	6	0.269663	0.00229393	PRF1, DOCK2, CORO1A, CCL21, CCL19, DOCK8	1812	10	16792	5.56026	0.99999	0.0764592	4.2783	0.042783
GOTERM_BP_DIRECT	GO:0007596	blood coagulation	34	1.52809	0.00232557	F2RL2, F13A1, ENPP4, ITGB3, MMRN1, PRKAR2B, GATA2, SERPINA5, FCER1G, SERPINA1, PDGFD, ENTPD1, TFPI2, HBB, DOCK11, F10, DOCK9, DOCK8, WAS, P2RY12, VWF, P2RX7, CD36, F5, F3, TFPI, COL1A2, IRF1, HBG1, ZFPM2, COL1A1, HBG2, PROS1, PLAU	1812	184	16792	1.7124	0.999992	0.0769636	4.33609	0.0433609
GOTERM_BP_DIRECT	GO:0050919	negative chemotaxis	11	0.494382	0.00239121	SEMA5A, FLRT3, SEMA6A, EPHA7, SEMA6D, SEMA3G, SEMA3C, SEMA4D, ITGB3, SLIT2, SLIT3	1812	34	16792	2.99818	0.999994	0.0785341	4.45585	0.0445585
GOTERM_CC_DIRECT	GO:0009925	basal plasma membrane	10	0.449438	0.00310585	P2RY12, TF, ITGA9, CD34, TEK, MUC20, MET, AQP1, DST, CEACAM1	1943	30	18224	3.12644	0.838437	0.0480726	4.47613	0.0447613
GOTERM_BP_DIRECT	GO:0007612	learning	15	0.674157	0.00241386	PRKAR2B, SLC6A1, PTGS2, NRXN3, CLDN5, NLGN4X, NTRK2, CNTNAP2, PTN, FGF13, NRXN1, FOSL1, SHANK2, ATP8A1, EPHB2	1812	57	16792	2.43871	0.999995	0.0787347	4.49714	0.0449714
GOTERM_BP_DIRECT	GO:0043401	steroid hormone mediated signaling pathway	15	0.674157	0.00241386	BMP4, NR3C2, ESRRG, NR4A1, RORC, LEF1, RORB, RORA, GPER1, NR4A3, RARB, NR5A2, BMP7, NR1H4, NR2F1	1812	57	16792	2.43871	0.999995	0.0787347	4.49714	0.0449714
GOTERM_BP_DIRECT	GO:0006959	humoral immune response	15	0.674157	0.00241386	MEF2C, GPR183, POU2AF1, CCL2, BST2, BST1, IL7, LY86, SH2D1A, CCR6, BCL2, MS4A1, LTF, EBI3, CD28	1812	57	16792	2.43871	0.999995	0.0787347	4.49714	0.0449714
GOTERM_MF_DIRECT	GO:0030169	low-density lipoprotein particle binding	7	0.314607	0.00292357	MSR1, CD36, STAB1, COLEC12, THBS1, LIPC, SCARF1	1779	15	16881	4.42822	0.984582	0.0904656	4.71954	0.0471954
GOTERM_MF_DIRECT	GO:0004115	3',5'-cyclic-AMP phosphodiesterase activity	7	0.314607	0.00292357	PDE7B, PDE2A, PDE4B, PDE1A, PDE3B, PDE10A, PDE3A	1779	15	16881	4.42822	0.984582	0.0904656	4.71954	0.0471954
KEGG_PATHWAY	hsa00590:Arachidonic acid metabolism		16	0.719101	0.00376643	PLA2G16, PTGS2, CYP2C9, PTGS1, CBR3, LTC4S, CYP2E1, GPX2, PTGIS, PTGDS, ALOX15B, PLA2G2A, ALOX5, PLA2G4C, PLA2G5, HPGDS	808	61	6879	2.23308	0.62511	0.0198238	4.81277	0.0481277
KEGG_PATHWAY	hsa05412:Arrhythmogenic right ventricular cardiomyopathy	ARVC	17	0.764045	0.00385574	CACNA2D1, ITGA1, ITGB4, CACNB2, LEF1, ITGA3, ITGA4, ITGB3, CACNA2D3, CACNA2D4, CTNNA2, ITGA9, DSG2, ITGA8, ITGB7, ITGA7, SGCD	808	67	6879	2.16017	0.633747	0.0198882	4.92425	0.0492425

## Sheet: S3
Common processes for both tools
Accession	GO biological process complete
GO:0002503	peptide antigen assembly with MHC class II protein complex
GO:0052696	flavonoid glucuronidation
GO:2001030	negative regulation of cellular glucuronidation
GO:1904224	negative regulation of glucuronosyltransferase activity
GO:0051552	flavone metabolic process
GO:0052697	xenobiotic glucuronidation
GO:0001955	blood vessel maturation
GO:0001957	intramembranous ossification
GO:0002407	dendritic cell chemotaxis
GO:0043303	mast cell degranulation
GO:0002548	monocyte chemotaxis
GO:0048247	lymphocyte chemotaxis
GO:0001771	immunological synapse formation
GO:0090023	positive regulation of neutrophil chemotaxis
GO:0048535	lymph node development
GO:0048246	macrophage chemotaxis
GO:0035589	G protein-coupled purinergic nucleotide receptor signaling pathway
GO:0052695	cellular glucuronidation
GO:0010759	positive regulation of macrophage chemotaxis
GO:0030449	regulation of complement activation
GO:0034113	heterotypic cell-cell adhesion
GO:0019372	lipoxygenase pathway
GO:0034142	toll-like receptor 4 signaling pathway
GO:0070098	chemokine-mediated signaling pathway
GO:0030593	neutrophil chemotaxis
GO:0030501	positive regulation of bone mineralization
GO:0006968	cellular defense response
GO:0042573	retinoic acid metabolic process
GO:0030890	positive regulation of B cell proliferation
GO:0050853	B cell receptor signaling pathway
GO:0048566	embryonic digestive tract development
GO:0032715	negative regulation of interleukin-6 production
GO:0016339	calcium-dependent cell-cell adhesion via plasma membrane cell adhesion molecules
GO:0050900	leukocyte migration
GO:0032729	positive regulation of interferon-gamma production
GO:0060326	cell chemotaxis
GO:0010575	positive regulation of vascular endothelial growth factor production
GO:0006956	complement activation
GO:0006958	complement activation, classical pathway
GO:0060333	interferon-gamma-mediated signaling pathway
GO:0006911	phagocytosis, engulfment
GO:0001974	blood vessel remodeling
GO:0071346	cellular response to interferon-gamma
GO:0014068	positive regulation of phosphatidylinositol 3-kinase signaling
GO:0045766	positive regulation of angiogenesis
GO:0007157	heterophilic cell-cell adhesion via plasma membrane cell adhesion molecules
GO:0045922	negative regulation of fatty acid metabolic process
GO:2000107	negative regulation of leukocyte apoptotic process
GO:0038096	Fc-gamma receptor signaling pathway involved in phagocytosis
GO:0032689	negative regulation of interferon-gamma production
GO:0035987	endodermal cell differentiation
GO:0032760	positive regulation of tumor necrosis factor production
GO:0007160	cell-matrix adhesion
GO:0019722	calcium-mediated signaling
GO:0042102	positive regulation of T cell proliferation
GO:0007229	integrin-mediated signaling pathway
GO:0001938	positive regulation of endothelial cell proliferation
GO:0001936	regulation of endothelial cell proliferation
GO:0050918	positive chemotaxis
GO:0014066	regulation of phosphatidylinositol 3-kinase signaling
GO:0070374	positive regulation of ERK1 and ERK2 cascade
GO:0050919	negative chemotaxis
GO:0050870	positive regulation of T cell activation
GO:0016525	negative regulation of angiogenesis
GO:0006910	phagocytosis, recognition
GO:0030199	collagen fibril organization
GO:0050871	positive regulation of B cell activation
GO:0030198	extracellular matrix organization
GO:0006954	inflammatory response
GO:0001525	angiogenesis
GO:0042130	negative regulation of T cell proliferation
GO:0051897	positive regulation of protein kinase B signaling
GO:0006935	chemotaxis
GO:0050729	positive regulation of inflammatory response
GO:0006898	receptor-mediated endocytosis
GO:0030336	negative regulation of cell migration
GO:0050728	negative regulation of inflammatory response
GO:0071300	cellular response to retinoic acid
GO:0042110	T cell activation
GO:0030335	positive regulation of cell migration
GO:0002250	adaptive immune response
GO:0030217	T cell differentiation
GO:0042113	B cell activation
GO:0007155	cell adhesion
GO:0006959	humoral immune response
GO:0030334	regulation of cell migration
GO:0050776	regulation of immune response
GO:0060337	type I interferon signaling pathway
GO:0001503	ossification
GO:0007204	positive regulation of cytosolic calcium ion concentration
GO:0019221	cytokine-mediated signaling pathway
GO:0022617	extracellular matrix disassembly
GO:0002576	platelet degranulation
GO:0001570	vasculogenesis
GO:0018108	peptidyl-tyrosine phosphorylation
GO:0008217	regulation of blood pressure
GO:0050680	negative regulation of epithelial cell proliferation
GO:0002504	antigen processing and presentation of peptide or polysaccharide antigen via MHC class II
GO:0043410	positive regulation of MAPK cascade
GO:0048704	embryonic skeletal system morphogenesis
GO:0008015	blood circulation
GO:0008037	cell recognition
GO:0038095	Fc-epsilon receptor signaling pathway
GO:0009611	response to wounding
GO:0010811	positive regulation of cell-substrate adhesion
GO:0007416	synapse assembly
GO:0006952	defense response
GO:0001822	kidney development
GO:0006955	immune response
GO:0045087	innate immune response
GO:0001657	ureteric bud development
GO:0006874	cellular calcium ion homeostasis
GO:0043406	positive regulation of MAP kinase activity
GO:0050852	T cell receptor signaling pathway
GO:0042742	defense response to bacterium
GO:0030168	platelet activation
GO:0032496	response to lipopolysaccharide
GO:0000187	activation of MAPK activity
GO:0008360	regulation of cell shape
GO:0048839	inner ear development
GO:0008284	positive regulation of cell population proliferation
GO:0071345	cellular response to cytokine stimulus
GO:0042060	wound healing
GO:0007166	cell surface receptor signaling pathway
GO:0071222	cellular response to lipopolysaccharide
GO:0007156	homophilic cell adhesion via plasma membrane adhesion molecules
GO:0071356	cellular response to tumor necrosis factor
GO:0019882	antigen processing and presentation
GO:0008285	negative regulation of cell population proliferation
GO:0071347	cellular response to interleukin-1
GO:0009612	response to mechanical stimulus
GO:0007596	blood coagulation
GO:0071560	cellular response to transforming growth factor beta stimulus
GO:0009636	response to toxic substance
GO:0043547	positive regulation of GTPase activity
GO:0006816	calcium ion transport
GO:0001934	positive regulation of protein phosphorylation
GO:0010951	negative regulation of endopeptidase activity
GO:0007169	transmembrane receptor protein tyrosine kinase signaling pathway
GO:0009615	response to virus
GO:0009967	positive regulation of signal transduction
GO:0000165	MAPK cascade
GO:0007267	cell-cell signaling
GO:0007165	signal transduction
GO:0042493	response to drug
GO:0007399	nervous system development
GO:0007275	multicellular organism development
GO:0010628	positive regulation of gene expression

## Sheet: S4
Differentially expressed genes SM vs HTEpiC, HBpiC and LAUP
tag	SM_80	SM_83	SM_86	SM_88	SM_90	HTEpiC_7450	HBEpiC_7963	HTEpiC_13440	HTEpiC_6346	HTEpiC_10113	HBpiC_10013	HTEpiC_16293	HBpiC_7872	HBpiC_6393	HBpiC_7475	LAUP_24	LAUP_47	LAUP_103	Gene Symbol	FC	p-value (t.test)
205625_s_at	2.98165	-0.00361125	2.64824	2.27032	3.86176	10.2471	10.0307	11.5017	10.1621	11.2458	12.3244	7.66517	11.8653	10.4516	11.5235	3.51358	6.30576	5.63666	CALB1	-7.06936	5.714e-06
208025_s_at	6.2356	4.57151	5.6089	4.32343	5.59311	11.7969	13.1839	10.9754	11.473	10.6497	12.2829	11.7168	12.2016	13.0925	12.1952	12.4017	11.7138	10.4793	HMGA2	-6.59217	4.79529e-07
202267_at	8.03732	6.28502	7.8043	7.6521	7.36867	13.8159	14.4475	12.4341	14.6108	13.141	13.0835	14.1448	13.9641	14.9003	13.8968	14.9094	14.5314	14.3857	LAMC2	-6.59094	1.04809e-07
211756_at	7.73319	6.85998	6.36005	7.94627	6.72244	13.6772	13.7443	13.1014	14.3462	13.4501	13.1942	14.7598	13.6292	13.8122	13.7021	13.1138	12.2047	13.2765	PTHLH	-6.41498	5.30956e-07
205157_s_at	10.2828	10.0229	10.1927	8.50046	9.44824	16.0865	15.9865	16.1671	16.3189	16.0555	16.189	16.1715	15.7463	15.9297	15.7565	15.6759	14.5902	16.0573	KRT17	-6.21298	8.7821e-06
213711_at	2.84183	2.63078	3.24513	3.04688	3.3748	11.877	9.6423	10.463	8.04279	8.78158	9.36406	11.3761	9.66814	9.02759	8.13011	10.2767	8.40498	3.99922	KRT81	-6.13008	4.34817e-08
206300_s_at	5.71403	6.52339	6.61376	7.48208	6.58048	12.5059	12.5789	11.9146	13.2946	12.2476	11.9587	13.9025	12.3685	12.5231	12.4668	12.0342	10.9746	12.1379	PTHLH	-5.79477	1.26111e-07
1556773_at	7.36677	5.96936	6.8613	8.18471	7.20593	13.0242	13.2742	12.2484	13.8874	12.744	12.1004	14.4696	13.018	12.9322	13.1262	12.4229	11.5671	12.5448	---	-5.75618	2.74466e-06
202628_s_at	3.29458	8.06305	5.72876	3.75535	5.57998	10.3768	11.3513	9.35451	11.5999	9.88715	10.2424	11.8861	10.911	12.1048	11.1074	12.1412	11.6243	10.1457	SERPINE1	-5.69509	0.00163881
214031_s_at	2.7545	5.20989	3.64209	2.07457	2.63115	9.70634	9.29621	9.14525	9.75769	8.39538	9.2651	9.8063	8.40113	8.93623	9.00575	8.78446	9.51282	2.97534	---	-5.42894	1.61181e-05
212925_at	6.64686	3.74459	6.00589	5.18724	4.33767	10.5845	10.8674	10.8585	10.2552	10.5098	11.5118	10.5116	10.2286	10.5867	10.3339	10.2054	10.3537	11.0575	MISP	-5.42053	0.000371154
207147_at	1.59546	5.29209	3.41198	2.27277	2.68134	8.27486	6.76273	9.45752	8.83973	8.33689	9.54597	7.43872	9.34365	8.37289	7.71592	7.88507	7.09044	10.4773	DLX2	-5.37556	0.000281028
218368_s_at	8.53991	8.02869	6.29691	6.86154	6.84178	12.4037	13.1117	12.028	12.6658	11.9012	12.5063	12.7936	12.3036	12.7564	12.415	13.332	12.8452	13.1639	TNFRSF12A	-5.31903	9.92023e-05
206421_s_at	7.85818	6.78018	7.81304	5.48891	6.96127	12.7424	11.9958	12.4842	13.6557	12.6511	11.1514	12.7831	12.061	12.6222	11.4109	10.2767	12.6067	13.2531	SERPINB7	-5.30386	1.57646e-05
219181_at	4.12744	2.26634	5.30437	5.30349	5.527	8.99651	10.6598	8.01941	10.0507	9.41971	9.63889	9.58084	10.3826	9.98066	9.83725	10.2047	10.1467	10.2335	LIPG	-5.27514	0.000520731
210237_at	3.43837	3.20808	3.70307	3.70249	3.2258	8.59104	9.12936	8.25997	9.10114	8.27851	9.26435	8.36337	9.45355	9.26742	8.9955	6.16032	8.60382	9.21095	ARTN	-5.21208	1.8389e-12
210511_s_at	3.45068	2.75168	2.22592	5.94304	3.15038	8.08545	9.69334	7.6892	10.1265	7.0899	7.88468	9.1924	8.33994	9.5575	8.22122	11.0653	10.5031	4.50508	INHBA	-5.10748	0.000147623
1555007_s_at	5.88937	5.94564	6.39904	5.75644	5.57637	11.4645	11.7482	10.9199	12.0008	10.6753	11.2412	11.8044	10.8157	12.2731	11.6892	8.68024	7.69829	10.0898	WDR66	-4.94052	3.315e-09
1558871_at	1.10145	2.33703	6.37952	3.79153	2.65425	8.47475	9.63082	7.74293	8.31834	8.32454	8.54781	9.62023	9.03187	8.6295	9.15066	7.31233	6.41981	4.70784	LOC105377276	-4.89428	0.00296827
212236_x_at	11.4705	11.0851	11.4538	9.39409	10.8542	15.9961	15.7836	15.9445	16.1283	15.8671	16.0032	15.99	15.5597	15.5299	15.5073	15.3881	15.1212	15.7456	KRT17	-4.88419	0.000138446
209277_at	3.01568	5.81352	6.06499	4.94243	6.69337	9.12221	12.3845	8.9696	12.0755	7.60469	10.6673	10.9306	9.53626	12.7261	10.7319	8.23664	12.1123	6.20907	TFPI2	-4.79451	0.000179389
231148_at	3.80485	4.00721	5.73444	3.29788	3.62604	9.39794	9.08215	10.119	10.456	10.201	8.55837	8.88042	9.76077	11.9339	9.63934	6.37863	4.34635	6.63385	IGFL2	-4.78189	6.17937e-06
202627_s_at	7.3228	7.25807	7.01898	7.51103	6.19718	11.2463	11.9521	10.3753	12.7265	10.6736	11.6258	12.8899	11.4594	13.2544	11.6142	12.2477	12.4684	11.0718	SERPINE1	-4.75419	3.82317e-09
40284_at	0.00805655	2.68421	4.84649	3.30304	2.30422	7.98898	9.10086	7.47821	8.028	8.07606	8.93937	8.34542	8.58705	9.16818	9.09421	3.13845	1.88116	6.05522	FOXA2	-4.74627	0.000948717
213201_s_at	4.06708	4.81349	3.15213	5.86655	3.02276	9.07816	8.47801	9.26201	8.40602	9.2258	8.48124	9.36064	8.74497	9.48183	9.03456	8.95919	7.76704	9.49676	TNNT1	-4.72146	0.000545281
227123_at	2.72371	2.9102	3.64837	2.74977	2.12687	7.832	8.75767	6.36964	7.49085	7.17858	8.57217	8.67617	7.95219	8.22278	9.04181	6.46809	6.00954	5.50888	RAB3B	-4.71286	6.39231e-09
200951_s_at	5.60029	6.60375	6.90852	7.5287	7.15452	10.4604	11.5749	11.2088	11.7103	11.148	11.393	11.7177	11.4312	12.1803	11.0538	10.8377	11.2422	11.7926	CCND2	-4.6063	3.38674e-05
207453_s_at	2.10437	2.58412	1.81016	1.67229	2.21593	7.59498	7.55768	7.75735	8.63838	7.14411	8.51161	7.29399	7.05203	7.97968	6.23623	2.34514	1.76863	6.76456	DNAJB5	-4.58758	3.84799e-06
227949_at	3.94314	5.63973	5.66167	5.06221	5.11828	9.64095	10.6411	11.7997	10.9941	10.954	11.4121	10.3155	10.088	9.94113	10.0628	5.54759	5.53308	8.79874	PHACTR3	-4.58643	2.01364e-06
209800_at	10.8758	10.6463	11.0612	9.03571	11.1676	15.0634	14.6648	15.5058	15.5635	15.8368	15.9514	15.0214	15.1134	15.4957	14.6051	14.413	13.765	15.8258	KRT16	-4.58307	5.13826e-05
1556210_at	-0.829049	0.558855	-0.315271	-0.149921	-0.138283	5.23069	5.60267	5.62935	5.98372	5.80504	5.10559	5.03382	5.14603	1.49016	5.91336	3.06495	3.58781	-0.479553	AIG1	-4.56809	1.25142e-06
217308_at	4.85822	1.25344	1.41506	1.57061	0.887135	6.66752	6.11275	6.46473	6.70485	7.30906	7.01363	6.82839	6.82185	6.30647	6.81701	6.38607	4.57185	7.02491	OR1F2P	-4.54381	0.00242762
203438_at	3.11615	5.80891	4.25659	2.17843	3.93428	8.01293	9.01162	8.04035	7.4942	8.31635	9.53428	8.38582	9.09029	6.72116	7.4484	11.1979	6.13232	9.62275	STC2	-4.52639	0.000332197
209016_s_at	10.0144	8.82085	9.4781	9.95534	9.09775	14.3631	14.0693	14.3386	14.6391	13.8977	14.4531	14.6293	13.9095	14.1066	13.9194	13.5848	14.7524	10.7742	KRT7	-4.4834	6.46724e-09
218847_at	7.35892	7.56063	7.54262	7.58628	7.42727	11.72	11.948	11.6884	12.1467	11.761	12.0804	11.5381	12.3111	11.9823	11.9491	11.8191	12.1524	11.8993	IGF2BP2	-4.42763	1.64157e-19
1563933_a_at	5.07713	4.97973	4.79414	5.31412	4.59867	8.7232	9.74385	8.3298	11.4411	9.63726	8.73499	10.1154	9.54733	9.56345	9.44136	8.81643	9.29257	8.50814	PLD5	-4.42377	1.09935e-11
208607_s_at	5.02308	4.66656	4.03125	7.09725	3.14297	8.38342	9.92817	8.34233	9.92181	7.90839	7.1407	7.83023	8.83491	8.65938	7.13266	9.77016	14.6823	10.7133	SAA1 /// SAA2 /// SAA2-SAA4	-4.38068	0.000473236
1561969_at	1.53973	4.84054	5.38567	0.622181	2.00773	6.27625	6.75049	7.05502	9.21821	6.72437	7.49508	6.68094	6.28284	7.99558	5.9109	7.34149	8.3716	7.9841	ZPLD1	-4.35828	0.00797208
210138_at	3.95545	6.27505	6.35321	5.54025	7.55509	10.3785	10.5682	9.82386	10.8857	10.1599	10.359	10.46	10.5819	10.2037	10.2604	9.0623	11.1322	9.90029	RGS20	-4.35465	0.00130112
209278_s_at	6.75968	7.06128	7.31375	8.20597	7.2428	11.4748	13.8065	10.3699	13.6156	9.37734	12.156	12.5805	10.9805	13.8235	12.066	9.80878	13.609	8.04419	TFPI2	-4.35351	1.26872e-06
216052_x_at	5.98257	3.01849	6.17956	2.88975	3.83176	8.91103	8.7849	8.55684	9.55224	7.93986	9.37115	8.16259	9.13877	9.57852	8.87672	7.30585	7.84537	9.39795	ARTN	-4.34433	0.00261516
205239_at	9.21274	10.0786	9.84165	8.95196	9.51831	12.4745	14.5828	13.5288	14.6176	13.1676	14.0082	14.1957	13.5726	14.1369	13.7837	14.2441	13.6113	14.1679	AREG	-4.33255	2.44756e-08
214456_x_at	5.75944	3.40076	3.64628	7.6465	5.6186	8.66442	9.32891	8.80902	9.68339	8.69064	7.38082	8.84881	9.45741	8.94619	7.51666	10.1146	15.4778	11.1831	SAA1 /// SAA2	-4.33198	0.00169347
220675_s_at	3.66694	1.66662	1.99982	1.51617	2.45985	7.00771	7.01193	6.82996	6.95281	6.93416	6.51785	6.98334	6.96332	7.36059	6.57248	3.37654	6.589	6.26626	PNPLA3	-4.30473	1.27767e-05
229125_at	6.60836	5.43614	3.26054	5.35984	5.48467	9.60891	8.91377	7.84727	10.4918	7.73381	8.05869	9.95086	10.103	10.1834	9.14071	11.3574	10.5994	9.90432	KANK4	-4.30035	0.000266384
203726_s_at	8.74764	9.1142	8.47843	8.5689	8.76987	12.9105	13.4125	11.7653	13.9227	12.1941	11.0792	12.876	13.0056	13.9039	12.7656	14.0295	13.9315	12.8058	LAMA3	-4.23358	8.50076e-11
219926_at	3.43236	5.73396	2.9384	6.22774	5.99772	8.65789	9.10779	7.96315	9.41802	7.91564	8.28311	10.1491	9.01456	9.5168	9.23908	10.8954	8.92445	9.07945	POPDC3	-4.22354	0.00234677
209441_at	3.69641	4.3795	3.4772	3.22646	3.25727	8.95511	7.79389	8.96496	8.74243	9.07187	6.89801	9.04524	8.77279	5.67315	8.88219	5.79915	6.48537	6.71555	RHOBTB2	-4.22338	2.8912e-08
213865_at	5.11213	4.11438	3.60294	4.6051	3.99918	7.99872	8.98438	7.29822	8.78755	7.16009	7.83092	8.4458	8.06891	7.91194	8.22514	9.56213	10.5127	9.7374	DCBLD2	-4.21509	7.13735e-08
1554586_a_at	5.8272	6.98242	2.77402	3.38195	4.01315	9.23425	8.52995	9.12692	9.2612	9.25549	8.6878	9.46822	9.42873	8.83614	9.79659	7.09395	7.23424	7.93859	RHOBTB2	-4.16518	0.00445494
1555786_s_at	7.00752	7.27	7.51898	7.14582	7.29241	10.4178	10.1936	11.0268	10.8244	10.973	12.9435	10.086	10.8667	12.0655	9.70322	12.8726	11.4928	14.0983	LINC00520	-4.10414	4.4057e-08
1558846_at	8.35649	7.12247	8.90181	5.62649	8.80315	12.0292	10.9211	12.0678	12.9112	11.9804	11.1981	11.6731	12.2755	11.6171	10.8692	12.4067	11.9372	12.1809	PNLIPRP3	-4.08928	0.00196079
243610_at	3.05953	4.48213	2.85368	0.782409	5.74656	7.39021	7.61458	7.54435	7.95342	6.76445	6.78258	7.88015	8.28695	7.97284	8.0535	8.15898	4.85375	7.70473	MICALCL	-4.07364	0.006218
1555006_at	5.087	2.24099	3.8871	4.17378	5.69981	8.99286	9.45315	8.27402	9.36578	7.70823	8.54234	9.48962	8.1059	9.61673	9.12214	6.56379	5.39239	7.12678	WDR66	-4.07102	0.000551491
240024_at	3.16614	6.11391	4.0337	3.29082	1.36676	7.47485	7.83604	6.25803	7.57954	6.86949	7.38988	8.06119	7.65162	8.23827	6.65717	8.50977	9.02472	8.07257	SEC14L2	-4.06905	0.0046595
232164_s_at	8.78409	7.59176	8.34458	6.79811	8.60443	13.0029	11.6781	12.7654	11.272	13.3449	12.3165	11.7135	13.1754	11.183	12.8108	12.0043	10.2858	11.3866	EPPK1	-4.04765	1.59131e-05
1557779_at	2.61473	2.16218	3.42932	1.15205	5.44676	8.40511	8.57603	6.45162	7.96632	7.15278	6.86689	8.16204	7.28867	7.6454	8.7764	3.26	5.97038	4.49905	LINC01468	-4.04058	0.00182009
227048_at	2.73303	1.61367	3.73252	4.53366	5.53273	8.41124	7.77154	7.05421	8.61723	7.92204	6.20274	8.81324	8.70738	8.62844	9.03966	7.91619	4.59842	5.82829	LAMA1	-4.02554	0.00156147
228462_at	6.99895	5.31521	6.50163	2.99773	6.79369	10.882	9.96553	9.90798	10.0586	10.2007	9.82168	10.6959	10.9841	9.84927	10.1323	9.50992	7.93163	6.76451	IRX2	-4.02505	0.00302409
213992_at	6.77858	7.22844	5.54319	7.35947	6.66724	11.5327	11.7707	11.096	11.4722	11.2931	9.92691	11.2892	11.6123	11.6664	11.5454	9.18605	7.90086	9.29969	COL4A6	-4.02243	1.17505e-06
1553769_at	4.85186	2.05762	4.06391	3.05941	2.75268	8.23989	8.25029	7.07012	8.96464	6.87149	10.1434	8.55402	7.75882	9.42656	7.91763	4.27004	2.62487	5.80995	SLAMF9	-4.01996	0.000121806
210355_at	8.49655	8.04762	8.151	8.7869	9.18483	12.015	12.7378	12.3185	12.8475	12.7105	11.9731	13.4868	12.4913	12.4436	12.7608	12.9335	11.118	12.8803	PTHLH	-3.98327	9.36818e-08
242509_at	0.306029	4.75714	3.04031	3.03406	2.09731	6.03507	6.78034	7.0656	7.13109	5.89838	6.71141	7.13682	7.37295	6.04803	7.70641	5.92723	6.31365	5.69359	---	-3.95461	0.00437606
207517_at	5.25418	5.49189	5.65289	5.04405	2.52707	7.62182	10.007	7.23782	9.24038	7.23341	9.14128	9.16763	7.89331	9.638	9.55545	9.31877	9.85236	7.81213	LAMC2	-3.95362	0.000810702
222222_s_at	4.60123	6.19904	4.09004	3.65308	5.04734	8.39725	8.63224	7.81474	8.50287	7.49173	9.18205	8.28039	7.19719	9.37478	8.28976	9.80751	9.16326	9.69736	HOMER3	-3.88425	0.000178953
207214_at	5.06584	2.01471	3.90433	3.18223	1.75762	6.66787	6.17826	8.84377	7.06843	8.1551	7.13393	6.64035	8.42344	5.96174	7.21549	5.98356	6.15025	7.20949	SPINK4	-3.86364	0.00150767
202234_s_at	7.15296	7.30616	6.96006	6.90438	7.30897	11.1155	11.076	10.7409	11.4317	11.2139	10.1441	11.4244	11.6597	11.2634	11.256	10.4759	10.2054	10.5407	SLC16A1	-3.83872	6.55533e-14
201107_s_at	3.56175	3.19489	3.10365	3.19749	4.15203	7.22664	8.24579	6.09307	8.22126	6.61997	5.84114	7.59532	7.28032	8.01808	7.61131	7.51924	7.61149	6.38645	THBS1	-3.80958	5.46254e-09
1560208_at	1.30328	1.69466	2.13393	1.85858	2.09741	3.9223	7.39155	2.73963	6.91679	2.70259	6.51048	7.85797	3.34508	7.54182	2.78912	6.38468	6.92612	7.9834	LOC102724352	-3.7987	2.79655e-05
205067_at	10.9008	8.61998	8.88691	8.11673	8.7176	12.2296	13.1747	12.544	13.4533	12.5198	13.1086	12.6068	12.6503	13.3168	12.2169	12.1643	13.575	13.2422	IL1B	-3.78254	0.000854189
206517_at	6.53389	4.51129	5.95904	2.39221	3.86853	8.2003	8.45054	8.45082	10.344	8.79498	9.97073	7.10556	8.9164	9.7721	8.18134	6.16558	5.77972	9.46089	CDH16	-3.77724	0.00354489
203184_at	5.90042	6.32897	6.69456	6.35254	7.89009	10.0747	11.7684	9.68319	12.3836	9.15731	9.53381	10.2457	11.0406	12.5752	11.4425	9.46431	9.06388	8.88945	FBN2	-3.77611	4.18046e-06
230831_at	4.56717	2.46897	1.14372	4.83679	2.94426	7.35512	7.86987	6.50408	7.33499	5.36567	6.76779	7.95399	7.265	7.45313	8.19671	6.79706	7.43328	4.28666	FRMD5	-3.77577	0.00281491
220161_s_at	9.13519	7.98791	7.77259	7.80811	8.13124	11.9654	11.6213	11.9426	12.6189	11.7654	11.6597	11.645	12.0209	11.7487	11.4886	11.4837	12.3837	12.5545	EPB41L4B	-3.74826	1.73621e-05
207675_x_at	6.42519	5.80995	4.34609	3.32077	6.23272	9.20484	9.14154	8.81785	9.27169	8.74147	9.68402	8.25666	9.12268	9.67916	9.24095	7.3046	8.71229	9.45267	ARTN	-3.74463	0.00226889
1557285_at	3.80209	5.24779	2.74507	2.46276	1.13993	5.55689	7.73469	6.64855	8.00148	5.40687	6.29959	7.91046	7.17241	7.0043	6.97813	7.6944	5.7236	6.36567	AREG	-3.72794	0.0036148
214595_at	6.87025	6.17159	2.7004	6.06829	4.62247	8.62166	8.20836	8.58284	9.68323	8.48931	9.40981	8.44554	8.68756	9.5778	8.28062	9.82327	9.09819	9.98426	KCNG1	-3.70513	0.00631815
222383_s_at	1.05644	2.40733	2.07368	0.914641	2.78241	3.30632	5.75748	6.09196	5.23228	5.21987	7.99713	5.37484	3.07355	7.66684	4.56082	6.98887	2.8926	7.54345	ALOXE3	-3.66895	2.37078e-05
205899_at	6.23892	5.65699	2.42186	5.57234	5.75765	9.16621	8.19417	8.70459	8.55764	8.76725	9.15018	9.22124	9.09352	8.49964	8.96771	10.3783	7.4913	8.11162	CCNA1	-3.66301	0.00451724
219655_at	4.95243	7.39626	6.41687	4.85508	4.1533	8.98258	9.52329	9.13594	9.80407	8.51991	8.45234	8.91991	8.41294	10.744	9.44321	9.1808	8.03681	10.4554	SUGCT	-3.64607	0.0019354
209900_s_at	7.51947	7.82178	7.72855	8.11365	8.01712	11.3847	11.499	11.0359	11.6516	11.7451	11.0203	12.0525	12.1581	11.8366	11.8243	11.1123	10.4568	11.2633	SLC16A1	-3.62454	2.05585e-12
233002_at	4.52523	4.83252	3.86525	5.42765	5.10655	8.47048	8.94008	8.4007	9.17524	8.17631	8.28997	8.43003	8.9294	8.63598	8.55399	7.2404	7.46844	7.76439	PPP4R4	-3.59282	8.03287e-06
210643_at	5.06404	4.83759	5.4578	4.38087	3.05821	9.7268	6.98576	8.69012	8.97531	8.96516	6.66131	8.0859	8.50581	8.29678	7.17953	7.32627	8.23266	8.08195	TNFSF11	-3.57209	0.000142675
203331_s_at	4.81056	2.23082	3.44385	4.31436	5.56341	7.50113	7.24769	8.41458	6.91003	8.11752	7.7125	7.86958	7.05002	8.13292	7.37276	8.57595	7.02117	7.43077	INPP5D	-3.57022	0.00251144
39402_at	10.3039	8.88762	8.77956	7.92368	9.01049	11.8868	12.8493	12.1304	13.2793	12.2587	12.9097	12.3977	12.3639	12.9409	11.9354	11.8002	13.256	12.9096	IL1B	-3.55111	0.000277525
223496_s_at	3.92672	4.19521	2.06302	4.06473	2.56947	8.47267	7.63307	7.45276	7.21436	7.62304	8.05595	7.6593	8.06201	8.61762	8.54738	4.69072	4.90472	0.854554	CCDC8	-3.54295	0.000259895
232165_at	8.77807	7.42624	8.00518	7.14057	8.29899	12.5142	10.9658	12.2305	10.9472	12.9072	11.6491	11.1514	12.6655	10.4423	12.2282	11.0909	9.61505	10.6816	EPPK1	-3.53856	2.44064e-06
230954_at	1.1358	3.08616	3.15755	3.87515	5.63091	7.33274	7.43336	7.06035	7.1704	6.33526	6.45533	6.01889	6.78471	7.11309	6.96854	6.90739	7.16464	7.10037	NOL4L	-3.53405	0.00752467
202284_s_at	10.3595	10.1258	9.78493	9.73354	9.30296	13.4421	12.9978	13.4331	13.0352	13.6448	13.6236	13.0521	13.0979	13.5779	12.9543	13.7594	13.8303	13.6704	CDKN1A	-3.53241	1.99404e-06
226907_at	9.43487	9.08116	9.07125	9.26014	9.29241	13.1697	12.789	12.9138	12.664	13.2391	12.3942	13.1018	13.5119	12.5642	12.8065	12.5432	11.5788	12.5788	PPP1R14C	-3.53011	8.93953e-14
243160_at	1.68625	4.31693	5.47807	5.28497	2.29408	6.58753	8.48152	6.87954	7.66194	6.04994	8.81706	9.96944	8.27025	6.22631	8.13314	5.71503	6.42373	6.17482	ZFP42	-3.52565	0.00657541
1557532_at	2.33234	2.49746	3.01209	2.26355	3.88932	6.38641	4.49978	6.79974	6.32713	6.84913	6.31531	5.97117	3.91947	6.52318	7.33431	7.48373	5.56758	8.17071	NDUFA7	-3.5201	2.65562e-06
208078_s_at	9.70074	9.8829	8.95328	9.29864	9.26871	13.0714	12.4274	13.491	13.2412	13.7485	13.0741	12.7297	12.6239	12.9485	13.0884	13.4788	12.4172	11.8288	LOC102724428 /// SIK1	-3.51522	1.08751e-08
209270_at	10.2516	10.1081	10.0428	10.6001	10.0956	13.4033	14.0837	12.8877	14.4144	13.2078	13.2914	13.5891	13.5771	14.1769	13.3588	14.3734	14.1092	14.0091	LAMB3	-3.50972	1.71276e-12
220673_s_at	4.30277	1.02531	3.72517	0.356144	2.1106	6.49117	6.72199	6.78092	6.61727	5.23886	6.28569	6.9458	5.8993	5.97843	5.56101	4.96414	1.06723	6.83195	PPP4R4	-3.49475	0.00548765
238797_at	2.44528	3.58418	3.03087	3.24738	3.1116	6.52047	6.95807	5.64277	6.05106	5.98591	6.01176	6.1947	6.54078	6.29242	7.28189	7.48908	7.8157	6.71442	TRIM11	-3.49299	1.78591e-08
219491_at	3.31784	3.21123	3.17943	5.73184	5.4761	8.1059	8.06144	8.00127	7.17453	8.32453	8.28357	7.92307	8.86435	7.59045	8.85611	8.2578	3.61445	6.7248	LRFN4	-3.49227	0.00116846
205626_s_at	6.0647	5.05136	5.71071	5.59902	6.03499	10.394	9.97338	11.0515	9.81928	10.4904	11.7121	7.80785	11.9566	10.2599	11.7651	2.67016	5.45153	5.84658	CALB1	-3.47695	0.000910784
230460_at	2.71921	3.93778	5.15273	3.55514	2.45212	7.57188	7.41123	7.2547	7.37525	7.52228	7.20004	7.23926	7.24895	7.06694	6.98453	6.21178	6.75546	5.6381	MYLK-AS1	-3.47356	0.00112482
201474_s_at	4.3346	7.18879	6.17642	6.51907	6.69388	9.03348	9.81369	9.00605	9.82358	9.30092	8.26293	9.42009	10.053	10.2193	10.0306	10.3532	9.88953	9.94152	ITGA3	-3.4442	0.0012136
212365_at	8.94143	8.95806	9.02249	9.09165	9.72515	12.5781	12.8695	12.0901	12.5119	12.3682	12.8251	12.8423	12.5236	12.7211	12.1866	13.3206	11.9771	12.7346	MYO1B	-3.43294	4.48483e-08
1555480_a_at	6.8374	6.85405	6.19483	6.09064	6.38307	9.46171	10.1121	9.39338	10.2471	9.27241	10.0004	9.83379	9.59206	9.89654	9.92567	10.4732	10.0845	10.4657	FBLIM1	-3.4325	1.14643e-07
207020_at	7.0347	6.60414	7.47886	6.53788	6.49125	10.5218	10.4641	9.87463	11.1864	9.88653	9.5207	11.3335	10.0598	10.8613	9.97019	9.72819	9.05099	10.784	HSF2BP /// LOC105379490	-3.42002	2.48303e-08
1552546_a_at	4.95092	5.0614	5.32813	3.96425	4.93116	7.64854	8.50652	7.48048	8.61119	6.80522	8.62031	8.54944	7.69381	9.01068	8.18788	9.31783	7.18362	9.59368	LETM2	-3.39969	2.38541e-07
212364_at	9.0357	9.9553	9.62232	9.62098	10.8103	13.147	13.3237	12.9768	13.162	13.1931	13.6303	13.7308	13.325	13.1749	13.102	13.6928	12.2128	12.9651	MYO1B	-3.39386	9.22181e-05
211160_x_at	9.31546	10.4054	9.61071	9.33551	9.41723	12.6154	13.335	11.9268	13.1815	12.3382	13.0518	13.169	13.4696	13.3037	13.5092	13.488	12.9168	12.7865	ACTN1	-3.39017	1.00427e-06
221560_at	3.73518	7.00822	5.12635	4.45476	6.10282	8.43318	7.84128	8.52995	8.89141	8.82761	8.26145	8.30983	8.79189	8.36339	8.97993	8.57113	9.83534	9.13805	MARK4	-3.38949	0.0034193
231867_at	9.1168	8.67256	8.4037	8.28069	9.03006	12.4161	11.9236	11.9798	12.5413	12.9618	10.9492	12.1615	13.1881	11.7007	12.301	11.8988	10.0939	12.7541	TENM2	-3.36615	3.90243e-09
1569098_s_at	3.31097	3.14564	3.45583	4.62668	4.83281	7.00786	7.73092	6.4175	7.38713	7.18875	7.40953	7.28629	6.50025	7.29779	6.94115	7.39539	7.60823	7.49059	TP53BP1	-3.33033	0.000355927
221577_x_at	6.79972	6.14756	6.30618	6.76693	6.83719	9.09514	8.50363	9.90337	8.43062	9.82137	9.88894	8.48522	8.60752	8.8977	7.7066	12.9671	15.0001	11.4158	GDF15	-3.33026	7.76361e-05
230398_at	9.25784	8.22788	7.78392	7.54897	7.97138	11.1966	11.3418	11.7401	11.3265	11.3721	12.0707	11.2902	11.6208	12.011	11.7674	11.6594	10.4418	11.4913	TNS4	-3.32889	0.000101556
217678_at	7.19304	7.74248	7.20259	7.16498	7.9423	10.212	11.3133	9.9072	11.0948	10.4414	11.4654	10.8106	11.5818	10.4036	11.0771	12.1533	8.53859	11.089	SLC7A11	-3.32693	7.49625e-09
201195_s_at	10.5056	10.0488	10.2384	10.8089	9.56765	13.2987	13.6501	13.3628	13.5735	14.0325	14.0641	13.7721	14.2613	13.7298	14.2883	14.0148	9.95592	14.1881	SLC7A5	-3.31934	1.81918e-07
233413_at	5.03349	5.00299	4.93996	4.03038	6.66118	8.84001	9.1333	8.40735	9.01781	8.62218	6.48438	10.0017	9.29762	8.16078	9.81925	8.8277	6.9428	6.3183	---	-3.31818	0.000154464
204748_at	8.9408	8.72605	7.46727	6.59424	7.16465	11.4538	11.3118	10.645	12.2481	10.1408	11.0129	11.4222	11.7017	11.3602	11.4061	10.4932	11.692	9.35618	PTGS2	-3.31708	0.000639913
203695_s_at	9.19924	8.89153	8.84465	8.71077	8.77175	12.2587	12.4572	12.2471	12.5541	11.7392	12.278	12.0347	12.1968	12.5151	12.4515	12.2616	11.1639	12.3897	DFNA5	-3.31239	3.72143e-13
242127_at	2.97118	4.39763	4.79493	4.47909	4.30367	6.26653	8.72416	8.52606	8.22409	7.38408	6.5846	8.8723	9.15033	8.56518	8.99465	8.51254	2.60132	4.829	---	-3.2903	7.82181e-05
209301_at	9.20963	8.61009	8.74259	9.0806	10.7848	13.446	12.0653	13.9916	12.435	14.2378	13.4715	12.823	13.2898	13.0021	13.1023	10.3643	8.98415	12.2155	CA2	-3.28585	6.86208e-05
213816_s_at	5.58373	3.46587	6.18005	6.33511	5.92312	8.20229	8.292	8.50823	8.72687	8.86033	8.19065	9.13805	8.85747	7.99304	8.72409	9.5213	9.92794	9.04852	MET	-3.27095	0.00227723
205265_s_at	3.75746	3.95864	4.25128	3.64097	3.19475	7.38412	7.31213	6.1814	6.84463	7.18585	6.30453	7.10743	7.50628	7.06595	6.77207	7.22012	7.74707	6.76742	LOC100996693 /// SPEG	-3.27007	2.19277e-07
1569241_a_at	0.978489	3.1407	0.829281	2.73329	4.75586	5.83616	6.05811	6.46694	5.6268	6.36439	6.43752	4.94582	6.5116	6.72451	5.51577	5.72688	6.62429	1.94043	ZNF93	-3.26473	0.0070047
1561633_at	2.22182	5.92126	5.33876	2.53361	3.19447	6.3172	7.83665	6.50969	4.53884	6.46264	8.01228	8.51544	7.03308	8.76471	7.70725	7.4319	6.54431	6.68247	HMGA2	-3.26236	0.0086644
203256_at	10.2125	10.9919	9.56814	9.4391	10.2865	13.9588	13.2886	12.8694	13.3377	13.7401	12.5351	13.2828	13.3166	13.6188	13.2093	13.6082	13.4035	13.2923	CDH3	-3.24353	0.000101437
205924_at	3.82215	5.52661	4.30634	2.55029	2.31002	7.77842	7.42075	6.5672	7.37774	6.85754	8.46762	9.01686	5.01728	7.68726	9.11922	4.66637	6.68113	3.61769	RAB3B	-3.24116	0.00180888
235696_at	5.46298	6.54409	6.39687	6.38296	6.94906	10.7188	9.77517	10.1503	10.136	10.0838	9.59082	10.035	10.2625	10.4471	9.93658	9.58932	8.91197	4.97631	LOC105379362	-3.23848	3.8019e-06
232269_x_at	6.90015	8.25049	8.31225	8.28645	7.48226	11.453	11.0977	11.3739	11.1276	11.3821	10.1699	11.0185	11.6204	10.6225	11.0109	11.1136	10.0926	11.8633	METRN	-3.22644	4.26327e-05
237159_x_at	6.38228	6.17153	6.22231	7.27628	6.72609	10.6155	10.3131	10.1956	10.2841	8.90481	10.2163	9.84134	8.09104	9.68681	10.7642	9.54025	8.97287	9.56888	AP1S3	-3.21313	1.01685e-07
205331_s_at	4.8271	4.31634	4.40682	3.71213	4.4699	8.59306	7.74537	7.42288	7.7646	7.84106	6.01076	8.1226	8.16353	8.37211	8.75187	6.23152	5.89857	7.34899	REEP2	-3.21253	3.3801e-08
205817_at	5.1944	3.37496	3.35185	3.31471	3.05315	7.61295	7.26953	6.89685	5.87712	6.83103	7.20575	6.68707	7.31601	7.49883	6.90248	6.20956	6.5112	6.36433	SIX1	-3.20239	0.000506502
206714_at	7.60758	7.7506	6.89676	7.74456	8.45241	10.8363	11.2065	11.173	11.887	10.81	10.1604	9.90905	11.7062	11.5997	10.1967	9.26056	10.8569	11.9188	ALOX15B	-3.19585	1.22539e-06
229975_at	7.08644	5.68373	5.08173	5.63071	6.45046	9.76488	9.18149	9.34746	9.26368	9.28687	8.74131	9.67074	9.67753	9.25699	9.34763	9.56129	7.99489	8.1088	BMPR1B	-3.18289	0.000224623
223427_s_at	6.75875	6.47955	6.43854	5.99083	6.95887	9.8309	9.24898	9.78662	10.4095	9.89815	9.45752	9.29996	9.59215	9.69726	9.23871	9.36908	9.91788	10.3458	EPB41L4B	-3.17411	3.27816e-07
1554795_a_at	6.96962	6.94118	7.68074	6.55264	6.96315	9.94733	9.8195	9.89527	10.353	9.87367	10.5023	9.59544	10.3501	10.6664	10.1362	10.3593	10.0311	10.9874	FBLIM1	-3.17215	1.46816e-06
243542_at	5.39216	4.24573	3.15578	4.20676	5.8096	7.58708	8.55905	8.25556	9.03468	7.58366	5.72589	8.49332	9.34435	7.59365	8.9183	7.25752	6.31725	5.86061	---	-3.17114	0.000515618
214579_at	4.40764	7.21154	4.70545	5.16703	4.46676	8.63531	8.04359	8.80333	9.04794	8.51972	7.62909	8.17583	7.84194	7.21711	7.76189	7.63475	10.2911	9.05069	NIPAL3	-3.16619	0.00180476
206376_at	7.28033	6.04093	5.52355	7.61041	7.14022	9.85438	9.90827	9.90587	10.4613	9.49107	9.33796	9.87328	9.99487	9.87078	9.66248	10.5795	9.06594	10.4707	SLC6A15	-3.16372	0.000769299
201250_s_at	10.1834	9.93642	9.80306	10.106	10.1244	13.1697	12.7262	13.0725	13.3882	13.95	12.4898	13.536	13.6687	12.9632	12.5272	12.547	13.1609	14.1041	SLC2A1	-3.14654	2.7558e-12
203592_s_at	7.12506	7.61567	7.10062	7.20467	7.16485	10.4676	10.5845	9.95657	10.9107	9.69896	10.0281	10.5184	10.5938	10.7436	10.3331	10.9079	9.95093	10.3041	FSTL3	-3.14231	7.14246e-12
210984_x_at	4.63021	4.99268	3.64167	5.45036	4.11682	7.98821	8.03163	8.46279	8.10517	8.19415	7.47656	8.01807	7.3655	8.19736	7.42904	5.41874	7.29065	8.22051	EGFR	-3.14122	3.71494e-05
243817_at	1.70323	1.3055	4.56622	1.93043	3.27013	5.00379	7.76711	2.17444	8.28571	3.61385	6.31188	6.0082	5.8703	7.54182	7.09956	2.436	4.86198	7.01928	SFTA1P	-3.13674	0.00273123
226034_at	6.91176	5.73778	7.29384	6.63893	7.3704	8.65818	10.6553	10.0982	10.9618	9.16043	9.90796	9.60801	8.91992	10.4583	9.83544	10.2218	12.0951	8.35666	DUSP4	-3.12768	7.51439e-06
205691_at	5.91998	5.14272	4.56346	4.30464	5.70499	9.55195	7.60863	9.39955	8.64183	8.81247	9.18557	6.31497	9.54251	7.81521	8.9224	7.69742	7.97134	5.65044	SYNGR3	-3.1124	1.39294e-05
205047_s_at	9.43391	8.99153	9.58851	9.32969	9.0825	10.941	13.079	11.6117	11.5472	12.2578	14.5806	13.1339	12.4414	11.9202	11.6187	14.1014	9.63702	14.2868	ASNS	-3.11145	2.7839e-06
204992_s_at	11.2105	10.3428	10.253	10.8044	10.6498	13.7357	13.9669	13.4844	13.8653	13.9739	13.1387	14.0807	14.0647	13.9955	13.9501	13.6152	13.2239	13.8271	PFN2	-3.11114	2.85605e-06
1559072_a_at	6.49666	5.8995	3.68577	6.38125	5.41073	9.26846	8.76242	8.24005	8.95277	7.96967	8.89343	8.22883	8.51763	9.046	8.90014	8.01955	9.63186	8.37342	ELFN2	-3.10247	0.002671
200952_s_at	6.85683	6.93599	6.79071	7.03853	6.6015	9.28467	10.2066	9.80537	10.3671	9.83027	9.84349	9.92294	10.4239	10.7365	9.66958	9.53905	9.48665	10.1783	CCND2	-3.10102	1.65695e-13
211071_s_at	9.65307	9.26023	9.21051	9.25036	8.76289	12.6183	12.6253	12.2098	12.8292	12.0495	10.9851	12.7939	12.0901	12.5582	12.8364	11.7525	12.316	12.6012	MLLT11	-3.1007	2.11342e-09
33767_at	6.25393	6.19571	6.5246	5.72967	4.37714	9.81455	9.707	10.0979	9.34906	9.41849	10.2066	9.19305	9.93552	9.36963	9.43439	8.00037	5.71462	5.56841	NEFH	-3.09222	0.000113421
204948_s_at	8.69969	8.4519	8.93112	8.65755	8.53715	11.7797	13.2385	10.6151	11.7668	11.2843	11.9686	11.8502	11.947	11.8801	12.7996	11.4708	13.0017	9.11344	FST	-3.09189	1.00245e-07
213920_at	5.00105	6.18929	5.46359	3.67577	4.89543	8.71685	9.37981	8.7066	9.66651	8.07949	7.63698	9.52786	8.03856	9.74716	8.66552	6.54126	5.28973	5.77538	CUX2	-3.09126	0.000182326
222265_at	6.84077	6.37635	4.39181	6.27378	6.3614	8.52798	9.19017	8.9615	9.39895	9.09985	9.37211	9.02313	9.14352	8.94306	9.63408	9.28229	8.68355	9.52292	TNS4	-3.08834	0.00151166
212821_at	2.95401	2.27587	4.07459	3.40227	4.60546	4.42836	7.19211	6.613	4.86757	5.2724	7.6627	6.71135	7.59222	6.48018	6.49439	6.95678	8.06203	6.82441	PLEKHG3	-3.08814	0.000214563
228347_at	8.51626	7.34429	6.89923	7.34483	6.60645	10.9924	10.8748	10.8985	10.2639	10.5209	10.5869	10.4188	10.6747	10.7065	10.8479	9.44349	9.79836	9.47002	SIX1	-3.08065	0.000170422
219051_x_at	6.98901	7.65466	7.21624	7.77665	7.64996	11.4495	10.5872	11.192	10.4918	11.0063	9.64188	10.892	11.0788	9.99813	9.97413	10.073	9.68442	10.9197	METRN	-3.0803	3.46144e-09
223158_s_at	7.47507	8.2039	7.40655	7.59359	7.89844	11.1118	11.0856	10.7173	11.1355	10.7474	11.1146	11.0236	10.627	11.0899	11.1775	10.3224	9.49061	10.6608	NEK6	-3.07711	1.34658e-08
203725_at	11.1508	11.7696	10.9092	11.3155	10.7897	14.2043	14.0685	14.3634	14.7775	14.2862	14.4507	14.1528	14.1425	14.0238	13.6594	14.1968	14.9242	14.1024	GADD45A	-3.07093	2.49769e-06
227963_at	6.38482	5.84615	5.69419	6.72226	5.525	10	8.0668	10.6215	9.14751	9.80809	9.1148	8.58506	9.6082	9.15908	8.64078	9.09409	7.52568	8.90677	---	-3.06386	5.12825e-07
203796_s_at	5.55245	5.96502	3.77746	6.27261	6.19224	8.46082	8.43545	8.41818	8.41915	8.91157	8.86241	9.04421	9.11363	8.99839	9.17653	8.09016	7.67865	8.24134	BCL7A	-3.05193	0.00187471
216918_s_at	9.52189	9.43615	8.78341	9.55279	9.43077	12.7844	13.0569	12.7007	13.2123	13.0632	11.9451	13.1509	12.8286	12.6821	12.7047	12.6979	8.64948	11.6744	DST	-3.0512	4.41745e-07
1569303_s_at	3.66347	3.80829	3.96296	4.71396	3.83292	6.88182	8.18259	7.09635	6.93482	6.87927	7.86249	7.53322	8.10727	7.31833	6.07562	6.03553	5.6427	7.03316	RGS20	-3.04854	4.71167e-08
232105_at	3.2014	5.07808	2.01682	5.61999	4.6116	7.23574	7.3319	6.43487	7.05556	6.98996	7.81419	6.41972	6.47725	5.77536	7.69715	8.07438	8.49303	7.19376	BLACAT1	-3.04772	0.00752468
230051_at	8.51616	7.99393	7.92366	7.83411	8.02739	10.9624	11.4839	10.8813	11.3681	10.7624	11.9247	11.4483	11.3598	11.3582	11.1933	10.5625	10.7707	10.2323	PROSER2	-3.04155	2.75619e-10
220426_at	3.5168	1.7122	2.29358	2.04743	2.53441	6.0663	2.98537	5.44007	6.47829	6.6432	4.68459	3.28592	5.34958	5.81269	5.15549	6.01088	6.64301	6.4236	C20orf195	-3.03904	1.41334e-05
244864_at	5.83846	2.40199	4.01708	5.07908	4.12975	6.97869	8.11663	7.03443	6.73194	6.90004	7.33671	8.18261	7.10491	8.43443	7.44009	7.58552	7.33146	6.10379	LOC101929475	-3.03606	0.00457322
218888_s_at	8.44449	7.7497	8.63761	8.09133	8.62087	11.8078	11.6013	11.3908	11.2027	11.4613	11.5116	11.7575	11.546	10.9011	11.9658	11.6369	10.4708	10.1447	NETO2	-3.02952	7.30981e-08
226847_at	9.08097	9.32137	9.02294	8.47669	8.77034	11.8925	13.4174	10.6725	12.0473	11.4521	11.9509	12.2594	12.4466	12.0107	13.2285	11.6895	13.1762	9.18989	FST	-3.02196	2.02416e-07
1554097_a_at	6.49847	7.05858	7.01608	7.89209	7.99186	9.62376	9.97707	9.81027	10.1653	10.4047	10.122	10.2542	10.4095	10.9632	9.31776	11.8793	9.97502	11.1305	MIR31HG	-3.01877	2.40575e-05
222108_at	9.92049	10.2306	9.90008	10.3551	9.70697	13.023	14.1444	12.0798	13.2991	12.3561	12.4302	14.0243	13.6311	13.2494	13.9149	13.6355	12.5756	11.119	AMIGO2	-3.01446	8.38761e-09
201249_at	7.09822	6.51775	4.3933	6.56575	6.84108	9.48521	8.60093	9.03282	9.24529	10.0922	8.49945	9.18485	10.0962	9.5498	9.00919	8.46758	9.33552	10.2346	SLC2A1	-3.01168	0.00205964
228260_at	3.98222	6.76125	6.96313	6.44347	7.21724	9.08147	11.0286	9.87199	10.7731	10.0979	10.1996	9.99054	10.3055	10.724	10.7075	6.501	5.92744	5.44019	ELAVL2	-3.00723	0.00312936
1553972_a_at	5.16738	6.00223	5.60447	6.67636	5.98712	8.82554	9.12233	8.58653	8.09984	8.49619	10.7992	8.34154	8.88745	8.34547	7.6668	10.0423	8.18155	10.2052	CBS /// CBSL	-3.00479	1.88715e-06
202236_s_at	9.37359	9.68557	9.77476	9.3162	9.91617	12.782	12.8577	12.5049	12.8996	12.9347	12.0781	13.1242	12.9625	12.8543	12.747	12.2726	11.5424	12.4268	SLC16A1	-3.00112	2.5153e-10
206924_at	2.616	1.57526	1.80896	2.73736	4.06637	6.37304	6.70762	5.35681	4.48077	2.30755	3.81163	6.7806	5.59285	6.25694	6.59761	7.7349	5.54493	4.56393	IL11	-2.98606	0.000391952
219522_at	7.89772	8.40887	7.63826	8.20053	7.8254	10.9103	11.3498	10.7598	11.4282	10.8378	10.4509	11.1533	11.0709	11.205	11.2447	11.1204	9.54528	11.5725	FJX1	-2.97884	2.20916e-09
210118_s_at	8.78513	7.87423	10.8095	10.135	8.98949	10.7291	12.8641	11.8797	13.5355	11.5933	12.635	12.3439	11.3636	12.5199	11.8609	12.7953	12.5677	13.1671	IL1A	-2.97788	0.00243942
243514_at	6.5711	5.7493	6.99515	6.4891	6.49527	9.48158	8.2641	9.2813	8.98504	9.21365	9.37628	8.68288	9.27385	9.6116	8.08229	10.9265	9.74324	11.6657	---	-2.96987	2.4031e-07
227271_at	8.13281	7.57297	7.26284	6.72866	8.08207	10.5041	10.2891	10.3836	10.8753	10.4911	10.4134	10.4759	10.9735	10.3736	9.9502	10.3014	10.4711	11.1622	FGF11	-2.95678	0.000134501
244758_at	5.05919	4.02715	4.8668	5.62365	6.13148	8.3003	8.18203	7.81199	8.1331	8.18202	8.18242	8.06488	8.28047	8.08412	7.85164	8.68716	8.34462	7.01325	ZBED9	-2.94434	0.000651419
211165_x_at	2.06791	2.85991	2.07683	2.43288	1.97218	7.86695	3.25302	7.04569	5.68867	6.9306	2.24388	2.48117	6.58784	3.67599	7.65024	6.83582	2.45549	5.17837	EPHB2	-2.94065	0.000295722
1555416_a_at	6.12518	6.89183	6.61349	7.56483	7.91485	10.1325	10.4256	10.6471	11.049	9.75904	9.61227	8.96497	9.94132	10.8822	9.04517	8.35743	9.96248	10.6524	ALOX15B	-2.93423	6.46144e-05
227345_at	6.73899	8.2543	6.82782	7.64548	8.13292	10.2919	10.5119	10.8196	10.7008	10.5732	10.4351	10.6139	10.8884	10.3807	9.9938	10.1813	10.3628	10.1491	TNFRSF10D	-2.93414	0.000516926
200953_s_at	11.7741	11.8983	11.7256	11.8352	11.7377	14.5616	14.8533	14.605	14.9749	14.6666	14.5836	14.7751	14.8727	15.0527	14.6137	14.6112	14.3801	14.9019	CCND2	-2.93294	1.56838e-18
211823_s_at	3.61595	3.90101	3.4262	3.96686	3.82501	4.3968	7.53328	6.75206	7.18431	5.35767	6.1252	4.50166	5.90819	7.57978	7.29933	8.06793	8.08211	7.99442	PXN	-2.92859	2.13942e-06
200831_s_at	9.42355	9.10767	8.83257	9.89966	8.58802	13.1302	12.349	12.5432	12.4133	12.762	10.9946	11.9984	13.2529	12.9089	12.8235	11.0544	11.0591	9.94075	SCD	-2.92434	1.10777e-06
231928_at	8.81897	8.0958	7.92098	8.33463	8.06015	11.496	10.7373	11.2182	11.5085	11.402	10.7827	10.6966	11.2316	11.0519	10.2186	11.1569	11.9293	11.7285	HES2	-2.91991	7.17211e-08
224901_at	8.50542	9.12937	8.33863	8.87077	9.01606	11.9418	10.6754	11.0391	12.4791	12.0338	10.6667	11.7692	11.9704	11.4812	11.3504	11.107	12.4598	12.7675	SCD5	-2.90037	6.47182e-09
209294_x_at	6.94483	4.76154	6.48481	5.23049	6.30219	9.48316	9.01222	8.61764	8.50673	8.72219	8.58029	9.33609	8.81634	8.75326	8.72532	8.5558	8.62899	9.17838	TNFRSF10B	-2.89495	0.00162111
204014_at	7.24543	7.38469	7.01777	7.1566	7.01757	8.85346	10.9932	10.3094	11.6802	8.58896	10.1622	9.7992	8.7472	10.1788	10.1993	10.1571	12.4941	8.49695	DUSP4	-2.88637	1.20186e-06
1552487_a_at	9.8107	10.1846	9.16054	9.56432	9.69282	12.1829	12.9076	12.6308	12.9223	12.7736	12.7588	13.1302	12.4228	12.7061	12.9419	12.5119	11.0648	12.42	BNC1	-2.88461	9.27158e-08
204420_at	7.69984	6.72662	5.91794	5.70389	4.41634	6.73641	9.65884	9.10215	9.79743	8.21771	9.09962	8.75413	7.42803	9.49437	9.53825	9.85548	9.32222	9.59035	FOSL1	-2.87592	0.00321028
229289_at	2.71187	3.00315	3.67381	3.03605	3.60592	6.6218	3.48024	5.07343	7.12346	6.26812	7.08168	5.65178	7.04098	7.1418	6.12617	2.63443	7.54473	7.25256	FAM71E1	-2.87393	1.44871e-05
206371_at	5.84473	4.67847	6.06596	6.493	5.89436	7.44825	7.62061	6.32357	9.00384	7.68981	7.56468	7.64077	8.59522	8.88476	6.82756	11.3065	11.2784	12.4556	FOLR3	-2.86928	0.000222197
243075_at	4.42345	3.21206	3.26661	4.78183	3.00337	7.11624	7.10531	6.46004	7.5321	6.65812	7.60314	6.08739	6.44433	7.3951	7.78023	5.66874	6.33451	3.6979	GLI4	-2.86893	0.000118492
205048_s_at	8.28991	8.76907	9.501	9.00168	8.8339	12.5797	9.98778	9.57605	12.0144	13.8922	10.9762	14.2838	9.1107	12.3776	12.677	10.8509	11.4804	12.9044	PSPH	-2.86789	2.52923e-05
222774_s_at	7.08489	6.83011	7.41578	7.64342	8.1307	10.6448	10.202	10.1164	10.1993	10.3324	10.3308	10.5192	10.4226	9.82008	10.6236	11.2255	9.45766	9.83752	NETO2	-2.86609	1.69258e-05
205944_s_at	3.93032	4.00888	3.19873	4.0898	4.4072	5.5962	5.82653	7.0451	7.83579	7.04476	5.57975	6.62983	7.06185	7.48733	6.66012	7.92534	6.6374	6.96704	CLTCL1	-2.86509	2.56499e-07
205980_s_at	7.80095	7.26242	6.42474	6.43727	4.3356	9.80839	8.39976	9.56152	8.90842	9.14837	8.92968	9.43037	9.58508	9.77807	9.67606	9.03321	9.56164	9.26503	ARHGAP8 /// PRR5-ARHGAP8	-2.86208	0.007388
227806_at	7.40322	6.81123	6.63871	6.53664	6.90309	9.59497	10.3112	9.90539	9.94414	9.29779	10.2924	9.98343	9.59401	9.71816	9.90041	10.0486	8.00257	9.69891	C16orf74	-2.8562	9.39653e-09
226610_at	3.86884	3.82871	2.36031	2.1865	3.08023	7.682	5.98496	7.53479	5.47861	7.23194	7.32042	6.21693	7.2871	2.76765	8.4543	7.35898	1.59005	2.01689	CENPV	-2.85236	0.00127706
1554779_s_at	1.89006	0.479024	0.695905	1.32734	3.42849	5.13473	4.13164	5.29965	5.12587	5.96207	4.23795	5.67923	5.47671	4.7517	4.63092	4.87957	1.65407	0.424707	PHLDB2	-2.85036	0.00203798
203510_at	9.46534	9.57681	9.52366	9.61713	9.69412	12.1843	12.4447	12.1517	12.6206	12.4288	12.0332	12.497	12.1007	11.8455	12.3014	13.0803	13.3214	12.4682	MET	-2.84594	6.28235e-13
225258_at	9.57425	9.67899	9.34898	8.6849	8.75323	11.6936	11.9189	11.3946	11.9731	11.5578	12.2887	11.7061	11.6947	12.439	11.9187	12.6222	12.4478	13.0363	FBLIM1	-2.84512	4.52218e-06
206343_s_at	6.91133	5.73448	4.26905	5.29826	6.55293	8.13282	10.1877	7.4949	8.71534	6.91125	9.37341	9.33788	8.66823	8.48333	10.6276	8.34173	8.93338	6.56375	NRG1	-2.84459	0.00101362
1555673_at	5.65439	6.84343	6.91039	4.14806	5.7572	6.69941	8.87454	6.77599	8.84903	6.74163	8.97841	8.65629	7.41266	9.58548	7.84193	10.3059	11.9827	10.4567	KRTAP2-3	-2.84198	0.00154316
211708_s_at	8.34657	7.77634	6.96438	8.55743	6.80837	11.4728	10.9908	10.9622	10.9086	11.0824	9.90784	10.6831	11.2583	11.2582	11.0961	9.034	9.32487	8.90936	SCD	-2.83928	0.000146716
230778_at	6.67759	6.30184	6.24332	6.40069	7.25436	9.91855	9.26996	8.7775	9.74042	8.84616	9.07754	9.59326	10.1807	9.96476	9.40123	10.2196	7.85529	9.4927	---	-2.83503	1.59864e-07
215495_s_at	2.81981	4.6311	3.76244	3.15413	3.37231	3.08124	7.51254	6.58482	5.79047	4.85945	6.81965	6.58504	6.24661	7.71437	6.92706	6.80272	6.79935	7.22538	SAMD4A	-2.83271	3.47589e-05
219795_at	8.91852	8.39363	8.02795	7.78193	10.1634	12.0367	11.412	12.4458	12.8976	11.5074	11.8336	11.5444	12.6599	10.782	10.7018	9.64658	13.4359	8.44862	SLC6A14	-2.83155	0.000442433
230876_at	5.43417	5.39404	5.12742	6.36256	5.97709	9.21294	8.55548	9.77797	9.75892	8.79518	8.19218	8.48042	9.64848	8.37804	8.9193	5.62249	8.88684	6.12544	ZNF883	-2.82969	4.69467e-06
1555031_at	2.84115	0.382391	2.19934	0.709114	1.51208	4.45134	4.98541	5.6815	5.66513	4.43524	4.95887	3.39136	4.94112	5.28642	4.77956	2.62087	3.23669	2.16909	---	-2.82523	0.000888883
1560788_at	2.46618	1.07252	2.2482	3.88962	3.14066	5.97509	5.18045	4.72818	5.6368	6.15743	4.25544	5.92646	5.44721	5.23113	2.31797	5.02447	6.87857	7.18273	MYO3B	-2.81671	0.0010637
222242_s_at	7.92406	7.54447	8.44359	8.40796	8.21643	11.99	10.3929	9.05786	10.6523	9.9704	11.4345	7.42326	11.0448	8.97972	10.7319	12.5902	14.7375	13.0003	KLK5	-2.81622	0.000169236
229296_at	8.65694	8.34298	7.62892	8.63459	7.3427	11.5263	10.7142	11.475	10.8203	10.3814	10.907	10.4313	10.8989	11.4608	10.6619	11.8221	9.5933	11.3539	LINC01503	-2.80542	3.5903e-05
202235_at	6.58788	6.80535	6.9811	7.0338	7.55965	10.0793	9.70469	9.53236	10.6189	9.95466	9.3379	10.7374	10.3221	10.1881	9.68673	9.44653	8.77546	8.91696	SLC16A1	-2.79882	3.34048e-08
1554121_at	0.987466	0.214747	1.07622	2.34042	0.62966	6.27361	1.01564	4.26402	5.23542	3.82961	1.85909	4.64297	1.5538	5.53973	5.13607	2.24802	5.55403	2.79031	HSD17B12	-2.79202	0.000318283
201796_s_at	4.79322	5.52524	4.29453	3.73654	5.6872	7.49318	7.812	7.58063	7.51275	7.96314	7.94922	7.85502	7.41226	7.76736	8.17805	7.19185	6.92465	7.13767	VARS	-2.79094	0.00103115
1554020_at	5.86226	6.29008	6.00167	5.44691	5.22784	8.43166	9.25313	8.68438	8.53734	8.86426	8.57942	8.80314	9.0483	7.83225	9.21602	8.58795	7.59705	7.76895	BICD1	-2.78839	9.45613e-07
218145_at	9.19786	8.40968	9.17993	9.16313	8.62725	10.0597	12.0526	10.3226	10.6013	11.5049	13.56	11.1818	11.9882	11.4695	11.5408	14.1862	9.65713	13.9694	TRIB3	-2.78398	1.18199e-05
212094_at	6.1741	6.39422	5.80977	7.15303	5.95356	10.455	10.4814	9.37494	8.81687	9.38553	9.15976	10.0638	10.2983	9.69376	11.6177	8.19225	6.30748	4.1536	PEG10	-2.78002	0.00027498
214121_x_at	2.62	3.20168	3.10601	3.79377	3.73945	6.96292	6.56926	3.63179	6.3523	5.94761	6.12782	5.88222	6.75451	7.63839	7.27059	5.87577	5.4752	4.40925	PDLIM7	-2.77687	1.92054e-06
225520_at	8.33492	8.99039	8.45275	8.55	8.86046	11.3291	11.6869	10.8203	11.0627	10.4856	12.0256	11.6836	11.5561	11.5412	11.7996	12.4139	10.3221	11.6592	MTHFD1L	-2.77658	8.98102e-10
229927_at	6.47166	6.72039	6.75496	6.74231	5.88717	10.0194	7.35896	8.95165	9.35403	9.72898	8.02819	8.2847	10.1045	8.67524	6.58546	9.47172	12.7319	11.4805	LEMD1	-2.77511	4.32684e-05
1562460_at	5.08738	5.98213	6.91209	4.75998	6.59817	8.70742	9.03743	9.01863	8.65297	8.86258	8.34174	8.26783	8.67406	8.62166	8.78177	8.01516	8.97743	8.38608	CNDP2	-2.77396	0.00212526
232261_at	0.151599	2.55961	2.09393	1.12433	0.338567	5.33617	2.66998	1.39182	5.51567	4.20337	1.62756	4.86782	4.21467	5.27882	2.27932	4.69992	5.69685	4.57136	LOC101927365	-2.77357	0.00119449
241024_at	-0.00897255	0.294665	1.96721	0.629287	2.551	0.194087	4.69317	6.11904	1.2419	2.91031	4.35345	5.87734	4.43738	5.05517	3.85563	4.18447	2.15798	5.08417	KHDC1	-2.77214	0.00192596
209295_at	9.76979	10.1615	9.81769	9.85978	9.97038	12.3289	12.7743	12.1538	12.3279	12.5186	12.2541	12.7687	12.815	12.8715	12.6887	13.4565	12.6349	13.2978	TNFRSF10B	-2.76807	3.58553e-13
210987_x_at	10.9054	11.1986	10.6271	10.9021	10.3937	14.2355	13.34	13.0418	14.1903	13.6894	12.9281	14.2524	13.7501	13.4362	13.1832	13.1596	14.0827	13.0362	TPM1	-2.75813	6.75475e-09
1555515_a_at	2.45339	2.41519	2.13888	4.16723	0.435415	3.32415	5.95166	5.88877	6.00262	6.2605	3.47589	5.62669	3.28451	5.52654	4.74997	5.68399	5.76424	4.44781	FAM189B	-2.75393	0.0056244
1553764_a_at	10.2551	9.94003	9.52082	9.91974	9.7523	12.9193	12.7354	12.6165	12.7661	12.8771	12.9583	12.6479	13.005	12.8238	12.7655	12.4562	10.9432	12.6725	AJUBA	-2.75215	6.57732e-10
221784_at	2.86057	3.55137	3.85533	3.63546	3.67728	6.62515	6.58747	6.21212	4.46164	6.93756	6.41362	4.81347	7.47711	6.61782	3.90116	6.74016	6.33957	8.20927	WIZ	-2.74062	1.79662e-06
1562044_at	1.10829	2.44355	2.09522	2.4502	4.30556	4.81229	5.01295	6.36643	4.41949	3.65827	5.49622	6.46713	5.83027	6.60415	4.7709	5.19906	3.33451	5.87921	LOC101928580	-2.73873	0.00279522
1554288_at	2.05078	4.84858	1.81934	4.12957	2.98426	5.73104	6.25708	5.61953	5.04339	6.27559	5.86474	5.96811	5.74654	5.97762	5.28671	6.33709	5.7589	6.8904	FAM160B1	-2.73786	0.00816987
238733_at	5.45617	6.49433	6.19741	6.0551	6.17481	9.24822	9.05567	9.62715	8.99345	8.8231	8.47764	8.6644	8.81384	8.87955	7.90789	8.62067	8.89891	8.53724	MDM2	-2.7358	1.17851e-06
219305_x_at	7.18333	6.7553	7.56738	7.98813	7.66139	10.6036	10.0117	9.97139	10.0927	10.393	8.6909	9.19742	10.2159	10.9493	9.86249	10.5913	10.4456	11.0962	FBXO2	-2.73207	1.60393e-06
227140_at	7.14348	7.58059	6.62875	7.28059	7.67202	9.70664	11.1209	8.8451	11.5577	8.48132	8.73638	10.5649	10.0529	10.9189	9.98825	11.8843	11.3952	6.65609	INHBA	-2.73187	2.1114e-05
209803_s_at	11.2858	10.7594	10.4833	10.6244	10.5208	13.1494	13.6257	13.1479	13.4015	13.1469	13.5655	13.3493	13.5577	13.555	13.6031	13.4295	13.5026	14.023	PHLDA2	-2.73121	3.64273e-06
201469_s_at	7.97697	7.90353	7.63518	8.14062	7.70408	11.1155	10.823	10.7647	11.2331	10.2932	10.486	9.94415	10.7083	11.0867	10.4028	9.81921	10.0618	11.0893	SHC1	-2.73008	1.90343e-11
201481_s_at	9.4793	8.94608	8.37682	8.30761	7.25759	11.4971	11.4197	10.738	12.0407	10.6627	11.4948	10.2416	11.0548	11.6602	11.5337	10.6893	11.6425	10.9056	PYGB	-2.72504	0.000826109
214853_s_at	11.8435	12.2878	11.6045	11.6287	11.8091	14.8611	14.771	14.6441	15.2742	14.3032	14.3862	14.0926	14.6935	14.8146	14.3973	13.9663	14.0943	14.9347	SHC1	-2.72168	7.64619e-09
201108_s_at	9.18009	9.4687	8.78773	8.72877	8.51371	11.4564	12.2999	10.5876	12.3063	10.9607	10.6038	12.4019	11.9779	12.4583	12.2965	12.1194	11.7439	10.2695	THBS1	-2.71666	8.13968e-08
211162_x_at	7.7387	8.01148	7.7926	8.17339	6.43329	11.219	10.8912	10.8787	10.8773	11.023	9.26301	10.5702	11.2088	11.0521	10.9031	9.00356	9.14588	8.35223	SCD	-2.70764	4.85483e-05
209921_at	8.54056	8.35763	8.23766	8.25297	9.39388	10.6683	11.9195	10.3313	11.5531	10.9735	11.6262	11.2049	12.1638	10.8056	11.6346	12.5754	9.61326	11.3277	SLC7A11	-2.70479	1.27855e-06
223495_at	6.26907	6.97917	6.66365	6.01018	6.26973	10.3221	10.0158	9.94072	9.31178	9.54894	9.57847	9.65318	10.2253	10.4607	10.7656	8.10554	4.73122	6.1605	CCDC8	-2.70163	0.000135174
224657_at	10.4	10.8221	10.1117	10.1132	9.66503	12.4765	12.7461	13.6464	13.6645	13.6729	13.1031	13.4097	12.6081	12.4647	12.8336	13.0996	12.135	12.1399	ERRFI1	-2.7007	9.2914e-07
237576_x_at	3.16342	2.97436	2.65531	3.44175	4.11913	5.16204	5.92614	5.58652	6.54182	6.68676	7.11899	6.25123	4.07617	6.45465	6.94682	5.41489	5.88079	5.57131	LOC101927093	-2.69983	6.17624e-06
210103_s_at	3.41623	2.55065	3.04761	2.69305	3.15324	5.54537	7.00418	6.34273	6.32417	4.47036	6.47993	6.62774	6.94686	7.99749	7.45448	3.25873	2.18285	3.04182	FOXA2	-2.69528	0.00018141
225806_at	10.8829	10.6076	10.3444	10.697	10.3676	13.663	13.3975	13.1969	13.2862	13.4906	13.5351	13.2918	13.7537	13.4169	13.4436	13.0488	11.7688	13.2652	AJUBA	-2.69378	8.31956e-11
1570116_at	0.56988	2.58595	0.780058	0.838427	2.37976	2.06502	2.67396	4.19443	4.34209	4.81606	4.45746	5.09736	3.62939	4.90185	3.30829	5.18812	3.76046	5.10241	---	-2.68741	0.000983198
207603_at	1.82008	2.94131	4.21419	1.95869	1.35332	6.34324	5.02134	2.66202	5.72192	5.77362	5.28393	6.09956	5.93179	5.47189	5.96366	3.62918	4.60649	4.3745	SLC4A7	-2.68734	0.00269503
226390_at	8.95171	8.45291	8.33747	8.47555	9.2845	11.8861	11.9716	11.6041	11.637	11.6916	10.9948	11.7464	11.7566	11.7576	11.6601	10.8676	10.6426	9.80154	STARD4	-2.68555	2.24013e-07
204412_s_at	5.8134	6.2673	3.12015	5.97386	4.76486	9.21132	8.65587	9.08592	8.29402	8.71318	8.73657	8.42815	9.16462	7.78181	8.53317	7.03427	3.63413	5.05665	NEFH	-2.6836	0.00502379
240419_at	5.15167	3.55243	4.20215	5.38324	5.03553	7.48278	7.5869	7.34067	6.89881	7.3411	7.6593	7.98401	8.23713	7.63702	7.94731	6.80464	6.32319	6.197	SLC6A15	-2.67652	0.000378931
235287_at	5.46748	4.6036	5.55739	5.66656	2.90373	7.56814	7.64397	7.79229	7.51265	7.22709	8.59931	7.56946	7.99919	7.34777	7.66033	7.0003	6.77699	6.97607	CDK6	-2.6736	0.00542864
224911_s_at	8.99296	8.79398	8.6068	9.19408	9.08542	11.0632	12.0697	10.4088	11.2939	10.5526	10.5936	11.31	11.2492	12.045	11.7564	12.6104	13.2518	12.4322	DCBLD2	-2.65281	3.45766e-08
222890_at	7.15505	7.41	7.31215	7.34623	6.31645	9.89332	9.45046	9.82648	9.98503	9.11383	9.68918	9.51196	9.97378	10.3063	10.1459	10.0095	8.82633	10.1455	CCDC113	-2.65183	9.62552e-06
204363_at	11.6773	10.9671	11.0371	11.2767	10.3941	13.4621	14.1151	13.7971	14.4538	13.6943	13.6756	14.2051	13.9811	13.4854	13.8295	13.7574	13.5327	12.3971	F3	-2.65156	7.57691e-06
225283_at	10.5128	10.1392	9.91583	9.833	9.65226	12.5423	12.5183	13.1551	13.1801	13.1026	13.4711	12.994	13.4258	12.7703	12.041	11.1421	13.0705	11.1416	ARRDC4	-2.64745	2.98065e-08
230175_s_at	7.74149	8.28708	8.09185	8.17223	8.27085	10.485	11.5957	9.64826	11.2077	9.41536	10.0274	10.3971	10.2816	11.2874	10.6354	11.5652	12.0834	11.1953	ST3GAL6	-2.64306	1.36888e-08
230903_s_at	7.42377	8.16915	7.86127	7.73915	7.69353	10.6212	10.2043	10.6538	10.9538	10.2948	10.254	10.3382	10.7438	10.1836	10.3709	10.3231	10.2821	10.2087	TDRP	-2.64049	4.7291e-07
204455_at	11.8089	11.6416	11.0234	11.7048	11.6632	14.5458	14.6729	14.5181	14.9062	14.6962	14.1836	14.8678	14.6937	14.4284	14.5239	14.2311	10.7906	13.6456	DST	-2.63965	6.70573e-07
205479_s_at	9.20893	9.19921	9.09842	8.91156	9.54904	10.8428	12.351	11.1138	12.1995	10.4048	10.345	10.4417	11.2147	12.778	10.897	13.2572	14.7921	13.1715	PLAU	-2.63802	1.24878e-05
229933_at	7.55423	7.56852	7.95351	7.66015	7.4017	9.94951	10.0092	9.59773	10.3693	10.1239	10.0624	10.6945	10.1336	9.65801	9.77992	9.76237	12.0692	11.0474	C1orf74	-2.62292	1.50714e-09
207092_at	1.34471	4.49577	2.2502	2.02347	1.19163	4.74086	6.44134	6.898	5.68654	4.3979	3.05769	7.61998	6.14053	3.77132	5.46794	1.4461	4.98943	2.82452	LEP	-2.62208	0.00686557
213308_at	7.45646	6.36036	5.4928	6.17167	6.92137	9.50251	8.84071	8.7696	9.0281	7.83947	9.24289	8.90545	8.89157	9.21337	9.14719	9.63565	10.0156	9.29028	SHANK2	-2.62119	0.00051141
228066_at	3.29365	4.65863	6.39716	4.07294	4.19361	6.16279	7.60004	6.76619	6.5004	7.04154	6.61377	6.90465	7.36436	6.79475	7.27859	7.77409	8.15186	7.91425	C17orf96	-2.62044	0.00519871
220145_at	5.82815	7.1927	6.21219	6.68682	6.88318	9.58009	10.0837	9.22112	9.55375	8.67676	9.46372	9.63187	9.72569	8.9816	9.46607	8.06827	9.15854	7.71606	MAP9	-2.61841	1.21649e-05
1555731_a_at	8.07284	8.12946	8.32194	8.27072	8.4933	11.4517	11.2249	11.2434	11.3845	10.7988	11.2875	10.9884	10.3557	10.3403	10.5399	10.298	10.3505	11.1066	AP1S3	-2.61697	4.22797e-12
235172_at	1.64939	2.20076	2.63271	1.79597	2.04397	5.03463	6.33223	6.93482	6.52911	4.20484	1.76647	5.89695	6.4499	1.89278	5.25377	2.02974	4.1189	4.41179	---	-2.61667	0.000225698
207039_at	6.59162	6.81013	7.48	6.81274	7.61501	8.85974	9.9267	9.17295	10.0027	8.85866	9.09453	10.1928	9.73201	10.4772	9.4879	9.45377	10.206	10.3237	CDKN2A	-2.61415	2.92663e-06
1557918_s_at	6.80772	6.96076	7.42151	6.95942	6.61754	10.0603	10.1377	9.75048	10.2522	9.79217	9.23924	10.1398	9.01325	9.90022	9.07589	9.5009	8.25421	9.26158	SLC16A1	-2.61415	4.67403e-09
1553413_at	4.60532	2.66282	2.62009	3.09628	1.85599	4.99584	5.59116	5.92739	6.66435	6.7179	3.16867	5.57303	5.79422	6.4018	5.70094	6.01613	6.13807	3.80142	LCAL1	-2.60812	0.00156756
224279_s_at	6.33543	6.20515	5.23376	5.25675	4.73194	7.67079	8.6107	7.90468	8.22965	7.63531	7.81034	8.72912	7.90204	8.43241	8.5533	8.37895	8.36371	7.8429	CABYR	-2.60616	0.000511704
232067_at	3.48626	6.24266	4.37794	5.79126	5.50986	8.46638	7.98585	7.86568	7.71856	6.98635	7.13166	8.12644	7.62767	7.59798	8.12076	8.60264	7.03371	6.65048	FAXC	-2.60411	0.00470665
238584_at	5.7616	5.72118	6.24186	5.95248	6.058	8.64009	9.16267	8.32733	8.77969	7.83012	8.28017	8.99402	9.07147	8.78835	8.57799	8.21174	9.02424	7.3669	IQCA1	-2.59565	1.11374e-10
223839_s_at	9.99603	9.49025	9.54179	9.68357	9.24704	12.8732	12.3961	12.5475	12.6316	12.8171	11.3816	12.2902	12.7745	12.5457	12.6108	11.5951	11.4229	10.5434	---	-2.59516	6.72531e-09
223666_at	4.62183	5.38679	4.57552	5.39727	6.20681	7.21961	8.01496	8.85948	7.76668	8.18672	8.93414	7.54631	8.10325	5.66253	7.93429	9.48682	5.56666	8.43244	SNX5	-2.5865	5.70716e-05
210986_s_at	11.535	11.952	11.5101	11.6904	11.3345	14.5483	13.8172	13.8322	14.693	14.4062	13.6616	14.8089	14.5391	14.1204	14.0791	13.7991	14.3404	13.8186	TPM1	-2.58514	4.38987e-10
206116_s_at	9.68588	10.1666	9.9825	10.1558	9.38667	13.1134	12.1584	11.953	13.0934	12.8416	11.8279	13.4215	12.4677	12.3203	12.0591	11.8984	13.2451	11.5561	TPM1	-2.58265	2.6708e-08
225150_s_at	7.55767	7.34587	6.85556	7.32464	6.0492	9.60295	9.94179	9.52974	10.0662	9.47512	9.70001	9.43531	9.54142	10.169	9.53739	8.98784	9.34219	9.57694	RTKN	-2.58156	0.000314795
229105_at	6.55134	3.83518	4.77987	5.4057	5.26259	7.57539	8.03714	7.55525	7.73743	7.47266	6.95282	7.95653	7.70314	7.62156	7.96646	8.69032	7.59813	7.78988	GPR39	-2.57589	0.00334639
237306_at	3.63989	4.05114	1.57425	0.907275	1.51969	5.08789	3.11829	5.55964	3.84236	5.73361	6.35476	5.39898	5.43907	5.32123	5.3298	5.12381	1.60639	5.93063	ZNF829	-2.57282	0.00982545
217901_at	10.9529	10.2889	10.2163	10.6203	9.90658	13.2491	13.0716	12.8799	13.2062	12.8454	11.879	13.2108	12.9347	12.6802	12.8217	13.0185	13.9755	12.8226	DSG2	-2.57184	1.78835e-06
209589_s_at	6.66564	7.05773	6.57917	5.45424	5.64355	9.85383	8.94739	9.09217	9.15507	9.47198	7.43447	8.91561	9.68986	8.75257	9.36593	8.79485	8.03692	7.53825	EPHB2	-2.56985	0.000134111
243152_at	2.40226	2.68735	3.57228	2.26966	3.25375	6.58677	5.58587	6.23825	6.43643	4.10775	6.85662	6.2204	4.09958	6.46163	3.40048	5.48633	4.72677	4.04378	CDK5RAP2	-2.56684	1.67057e-05
241428_x_at	2.39745	3.5607	3.79115	4.0195	3.90418	7.64507	5.52983	7.83044	7.30519	6.9336	4.49493	6.09734	4.95779	6.7497	4.92317	2.85913	7.61967	6.3567	TCEA2	-2.5656	0.000128263
240284_x_at	8.0614	7.01444	7.91579	7.614	8.34751	10.8145	9.67816	10.9345	10.6214	10.7655	9.55316	10.0302	10.7964	9.92219	8.58643	10.1126	11.5426	11.2648	LOC105369635	-2.56494	3.94074e-06
235550_at	4.97182	6.13338	4.93094	5.99873	6.03024	8.23693	8.97065	7.80905	8.8475	8.09435	8.20543	8.35396	8.34823	8.31891	8.63876	7.12787	7.90985	7.39421	MAP9	-2.56049	0.000110306
204078_at	6.4363	7.1018	7.1767	5.93823	6.12933	9.44119	9.20026	9.31349	9.49952	9.35777	8.79332	9.37035	9.87124	8.3036	9.31525	8.75552	8.89643	8.34909	P3H4	-2.55638	8.24794e-05
222853_at	9.80269	9.19248	8.99353	9.12287	9.37722	12.2634	12.0471	12.3766	13.3021	11.7453	11.06	12.3936	12.9649	12.5232	11.8264	11.1441	9.74865	10.6578	FLRT3	-2.55248	3.46505e-07
227072_at	8.39422	8.35723	8.66361	8.16363	8.1555	10.0561	11.722	9.88908	10.9456	10.0502	10.6259	11.6698	10.3941	11.3368	10.9919	11.806	10.6686	11.5124	RTTN	-2.55073	2.00682e-09
235563_at	4.04601	5.40592	3.11758	4.66869	4.37059	7.45945	6.6446	7.02463	8.35921	7.01694	5.89592	6.85247	5.83862	6.87369	5.79026	5.1092	10.5487	5.8941	GPRC5A	-2.54807	0.000457615
218631_at	9.30967	9.21032	9.56588	8.63723	8.75914	11.3525	10.9336	12.05	11.5561	12.2854	11.9733	11.8865	11.2482	11.5133	11.6389	11.8378	11.2961	11.7502	AVPI1	-2.5437	4.28244e-06
203180_at	11.3476	10.8692	10.1169	10.525	11.2758	13.6801	13.3969	12.644	13.8647	13.1318	13.5125	13.4966	13.373	13.0516	12.9445	13.471	15.4765	11.6875	ALDH1A3	-2.53702	5.0939e-06
204990_s_at	9.15609	9.63033	9.04751	9.45044	8.53195	11.5888	11.7706	10.9701	12.2155	11.3708	10.7454	11.6623	12.1857	12.4948	12.186	12.2018	10.859	11.85	ITGB4	-2.5368	1.2419e-06
213524_s_at	10.5596	8.04273	8.4647	9.06846	8.46717	10.2011	12.4367	10.4133	10.8848	8.7892	12.5506	12.8668	10.2157	10.1857	10.719	14.2364	13.0082	12.3879	G0S2	-2.53297	0.0015249
203820_s_at	10.0963	8.83523	9.00232	8.97779	9.42356	12.2358	12.0872	11.6881	12.1543	11.6593	12.2825	11.6132	12.2434	12.0619	12.2245	11.5246	11.5696	10.0425	IGF2BP3	-2.53196	1.26653e-05
215145_s_at	3.65288	4.29814	4.22379	1.85894	3.34861	9.25527	7.09753	6.9963	7.44308	7.5479	1.79165	6.80507	3.46677	7.95512	6.3151	4.39252	6.71756	2.30276	CNTNAP2	-2.53019	0.00493051
37117_at	8.10223	7.872	7.86616	8.16135	7.9055	11.0901	10.2606	10.8006	10.3784	10.5541	10.0251	10.6083	10.6235	10.2747	10.863	10.0615	10.665	10.4432	ARHGAP8 /// PRR5-ARHGAP8	-2.52994	1.75457e-13
211607_x_at	6.10476	5.80242	4.5052	5.13497	4.70129	8.09553	7.66354	7.98206	8.1131	8.18416	7.62862	8.09541	7.451	8.40264	7.62192	7.07626	7.00389	7.78853	EGFR	-2.52771	0.000501697
208637_x_at	10.4319	10.8874	10.7132	10.7107	10.3636	12.7155	13.3364	12.4037	13.1004	12.8158	13.0876	13.1464	13.6483	13.3537	13.7097	13.5637	12.933	13.0339	ACTN1	-2.52081	2.06329e-10
219661_at	4.97958	5.55176	6.93366	6.37832	4.21949	7.90049	7.96768	8.39191	8.32746	8.20308	8.5074	8.23386	8.24165	8.40259	8.58275	8.10876	7.61676	7.21147	RANBP17	-2.51789	0.00548505
1554923_at	0.801821	2.83974	2.55692	3.74424	2.17133	6.01845	4.99756	4.63068	5.39279	5.44001	4.54152	3.88208	6.21407	4.82366	5.26114	5.52126	5.2813	2.21624	ANKS6	-2.51725	0.00278557
231202_at	5.49813	6.14044	6.68937	6.54242	5.61284	8.41428	9.42692	8.41044	8.23805	8.44188	10.0437	8.97596	9.56826	8.1102	7.78255	10.1616	4.69389	9.63819	ALDH1L2	-2.51151	5.01823e-05
203789_s_at	8.90954	9.77	8.78909	10.1796	9.03244	11.9543	12.5989	10.6609	12.4016	11.746	9.68631	12.1087	12.5899	12.7558	12.585	12.1146	11.3259	11.47	SEMA3C	-2.50985	2.97498e-05
235743_at	5.59777	3.42448	6.03545	5.98094	6.09306	4.29812	4.47986	2.877	3.85267	2.84836	0.970044	1.62452	4.39409	2.97444	-1.12218	3.71901	5.32206	1.8005	---	2.5003	0.00422409
202662_s_at	9.19808	9.76179	9.94994	9.70249	9.67988	7.70934	7.70033	6.5376	7.86605	7.46967	6.39785	7.46153	7.82259	7.76374	7.77165	6.69847	6.91895	4.9328	ITPR2	2.5007	6.89698e-08
203281_s_at	9.04523	9.07493	8.39835	8.83301	8.51934	6.71098	6.00373	6.03778	5.93398	5.53817	5.45141	5.52046	6.47834	6.88963	6.76197	4.94948	9.28238	5.9878	UBA7	2.50139	1.19355e-06
243420_at	4.92459	3.35745	5.11282	5.4011	5.29925	0.885652	4.21825	4.59652	-0.784881	4.0211	3.73283	-0.418697	-0.513131	4.03853	0.636636	2.54466	3.08352	4.08245	---	2.50186	0.00209066
212385_at	10.5638	10.7778	10.6601	10.9795	10.936	8.9001	7.7756	9.10291	8.21255	9.32343	8.43798	9.06835	8.82117	8.02029	9.0702	7.52178	5.9946	7.38595	TCF4	2.50384	2.75533e-07
238036_at	5.24156	7.31598	6.14098	5.67425	4.5885	3.49513	2.46639	2.24263	3.38072	2.97827	2.30667	4.11506	3.3705	3.68217	4.56619	3.12411	3.45458	3.56699	SHE	2.50384	0.00315982
230773_at	6.95938	5.93857	7.16003	7.03714	6.39722	2.4527	5.87725	3.49129	3.49207	5.54343	4.26417	5.7635	4.80125	4.11248	1.19969	4.48518	3.47389	5.54703	ZNF385D	2.50586	3.99267e-05
1569566_at	4.69822	5.4405	6.4314	6.23397	6.57041	4.04563	4.16195	3.89151	1.41975	4.83404	4.33975	4.4073	3.92289	1.51682	1.13343	2.19052	4.31675	3.61617	TBC1D1	2.50594	0.000310368
219454_at	10.5809	10.7306	10.4445	10.7644	10.4332	7.90845	8.63752	8.47406	9.24579	8.44014	6.77215	9.14066	8.13894	6.88992	7.60656	7.51683	6.86551	9.45493	EGFL6	2.50676	2.25984e-07
211568_at	4.34911	2.69066	5.1337	5.53608	5.5727	3.93342	3.93936	3.92484	0.771548	1.95958	0.743472	3.20083	1.37607	2.72301	0.647176	0.933422	1.85619	1.93195	ADGRB3	2.50715	0.00493859
235171_at	5.07615	6.58917	5.95197	7.3946	6.26116	3.74223	5.441	1.04733	4.34313	1.34335	5.00135	5.10448	1.66303	5.08222	2.85611	5.95968	5.13757	1.9775	LOC100505501	2.50853	0.00104313
232538_at	7.49926	7.55797	8.02788	7.13492	8.51212	5.73096	4.57398	5.53723	4.94302	5.26934	5.33059	5.26671	5.94122	4.45925	2.33882	5.80072	6.49286	6.39648	---	2.50941	1.01384e-05
202966_at	5.16475	5.76031	6.00053	4.7652	4.29814	5.00971	2.45299	2.56752	2.8536	2.66912	1.76392	2.2828	4.73692	2.87808	4.86267	1.5673	0.0575542	1.2447	CAPN6	2.50956	0.000201275
229014_at	8.11709	8.49241	8.81695	8.07912	8.50577	4.87824	5.92716	6.70057	3.7126	5.24127	6.09142	5.2253	6.1046	6.92341	5.11395	6.79259	6.66488	7.22333	NR2F1-AS1	2.51001	5.76072e-07
207558_s_at	6.72732	6.26783	6.29131	6.04336	7.79282	4.07154	-0.157464	3.02935	5.13321	0.330214	3.67682	3.46072	2.23714	3.63201	4.08938	9.2949	8.62927	6.05772	PITX2	2.51031	0.00798249
238164_at	10.6574	10.6447	10.709	10.0709	10.5643	7.91049	8.2712	8.09388	7.63129	7.87003	8.41784	8.22826	8.01794	7.86778	8.07337	8.06291	8.45081	7.34697	USP6NL	2.5106	5.87849e-08
1566608_at	4.8385	4.29336	2.52191	5.10408	2.19985	2.33216	-0.5272	-0.0506518	-0.670475	2.47936	0.837297	0.822771	3.89093	0.608431	0.613909	4.16639	0.452806	1.681	---	2.51179	0.0086796
205942_s_at	6.06798	6.96896	7.24441	6.992	7.26688	6.28294	2.91944	5.7861	5.45318	6.09363	4.21492	4.93524	2.72849	3.64365	3.07132	3.21523	5.69907	3.10806	ACSM3	2.5118	2.74609e-05
205844_at	6.4771	7.61845	7.23526	6.79537	8.26648	5.3685	5.38365	3.63566	4.062	1.60843	4.24022	4.88425	1.99588	4.98888	4.69577	6.65066	9.04241	5.40117	VNN1	2.51257	0.00080932
215107_s_at	8.50193	7.82156	7.9765	7.75293	7.44864	4.44959	4.95357	6.567	5.18706	5.90953	5.98149	4.82061	5.20078	6.15378	4.80297	2.71868	6.62948	6.6618	TTC22	2.5129	2.39242e-06
215407_s_at	6.11982	6.3075	6.21755	5.99329	6.35711	1.48275	0.135404	2.93815	4.95606	5.41293	6.08412	4.00241	4.89905	4.85067	0.264837	5.61009	4.70076	2.5826	ASTN2	2.51291	0.000736218
231801_at	5.57793	5.95094	5.34227	5.97772	3.48157	3.07786	1.68468	1.80199	2.71464	2.87772	2.2279	4.41698	1.9338	4.76566	2.29296	2.27274	2.87896	2.84525	NFATC2	2.51292	0.00236846
1564547_x_at	4.81873	5.94076	7.02919	6.11084	6.46117	4.0805	4.03849	4.76273	4.81085	3.51287	4.68489	4.11792	4.63854	1.80529	3.17356	-0.0937251	3.51593	3.21625	---	2.51336	0.000412271
237833_s_at	7.39662	6.75032	7.63001	7.21764	7.47361	5.48881	3.11595	5.33964	5.2821	6.36171	5.34514	5.76829	3.687	4.48927	3.59702	5.16289	5.05975	3.44533	SNCAIP	2.51342	6.9414e-07
213217_at	7.78093	6.33461	6.53451	7.84519	6.4441	5.04708	4.23806	4.94043	4.66266	6.31382	5.51983	5.89977	3.26245	6.96854	2.47719	2.39012	4.29554	2.14088	ADCY2	2.5143	0.000368405
235759_at	7.54235	8.54312	8.05241	8.33427	8.36337	5.26423	6.7898	3.07924	6.02418	5.14623	5.56786	6.21238	4.71143	5.05413	6.17083	8.73965	4.62775	6.09583	---	2.51452	1.46509e-05
234531_at	5.025	5.11556	6.76142	5.98932	5.80489	3.2372	3.03661	2.84523	4.2136	3.88512	0.285935	2.14848	4.299	4.68887	4.87941	2.6891	4.68636	1.01578	---	2.51534	0.000194678
244290_at	6.18183	5.28959	5.43502	5.50711	5.72583	5.12598	4.42996	5.2895	4.54366	1.43962	5.17601	5.10965	2.06219	0.523863	1.02652	2.60091	1.07382	2.05572	---	2.51577	0.000358341
229178_at	5.65887	6.14569	5.82976	6.73822	5.82771	3.3705	3.9614	1.65549	4.64583	2.60552	4.36178	2.82574	2.43461	3.9773	4.01692	5.23764	3.17026	3.54815	PRTG	2.51612	1.4719e-06
216319_at	3.86389	3.87575	6.59654	5.57395	5.77798	3.07161	3.13503	4.1596	2.24723	4.97253	1.79273	4.13769	0.772224	3.75968	0.286999	0.681584	4.88285	0.176706	---	2.51636	0.00570413
243437_at	2.88255	6.01703	5.86329	4.83611	5.83775	1.7848	2.52135	2.34432	4.17651	3.12249	2.64127	3.06487	2.32536	3.73881	2.10467	1.54042	1.75352	2.29854	PDE7B	2.51681	0.00978968
207697_x_at	6.24662	8.21089	5.05021	7.39325	7.52074	3.02096	4.4043	5.82178	5.33626	5.34186	4.79043	2.68455	3.04166	3.30021	4.63055	4.31082	4.17739	5.91638	LILRB2	2.51687	0.00619941
208608_s_at	4.41637	4.83024	6.60376	6.04817	4.17971	1.79281	1.38067	1.97034	3.51039	1.52897	1.91077	1.3686	2.25647	3.24533	1.60398	4.89846	6.40434	3.20553	SNTB1	2.51744	0.0023492
223710_at	8.22255	5.95526	5.93215	7.82646	6.22427	4.08606	3.7966	3.79561	2.5142	5.22758	2.79689	5.39652	2.19566	2.4004	5.30982	5.80831	6.90728	5.8538	CCL26	2.51762	0.00300535
204051_s_at	8.75728	7.14349	8.02109	7.96513	8.0675	3.04499	5.21005	4.30209	5.28291	6.40336	5.74514	5.79105	5.82066	5.74306	6.1897	6.33203	4.77164	6.50744	SFRP4	2.51827	1.54542e-05
207775_at	5.0365	5.25331	5.24277	5.36511	4.55047	5.40368	1.89239	1.2455	0.52306	0.939452	5.31368	2.19893	0.937872	2.60992	3.61578	3.8069	2.37412	2.55535	MGC4859	2.51912	8.07685e-05
202952_s_at	3.94414	6.76271	6.04667	5.68837	6.58589	4.49331	2.76258	5.83768	1.17089	3.57594	5.56024	3.3276	1.86624	3.62774	5.36083	2.96288	1.26087	0.909811	ADAM12	2.51966	0.0036406
1560500_at	7.7678	5.57688	7.48189	6.64276	6.15532	5.23775	5.06105	4.78785	5.76424	3.16	2.62684	4.85031	2.9581	4.29183	4.55534	2.64427	5.63853	3.08989	---	2.51985	0.000806375
213945_s_at	6.97926	7.66386	7.79944	6.6117	6.95788	5.23023	5.81089	5.40829	4.59281	6.16365	2.40485	5.95519	2.89183	4.50682	3.75418	5.23214	4.93753	3.98269	NUP210	2.52004	1.0178e-05
1556421_at	5.62863	4.70112	5.78517	5.95716	5.88444	1.67107	0.281075	1.97966	4.24437	1.48187	3.85999	4.73167	3.81328	5.03715	0.900954	4.34311	4.19278	3.38504	C8orf34-AS1	2.52038	0.000115701
222855_s_at	5.66173	6.04456	6.73738	7.1062	5.89836	3.57731	3.06081	3.36368	2.95652	3.1784	5.76585	5.46643	3.52654	3.99381	3.47101	3.86919	3.68507	3.07649	TRPV2	2.5211	2.9119e-05
243546_at	4.81179	5.42485	5.62657	6.0737	6.10289	3.94668	1.38222	5.48488	1.21394	1.99726	4.61193	1.72853	3.82753	2.86892	3.63	2.45204	2.04956	4.93429	LINC00921	2.52121	4.93639e-05
203922_s_at	7.24428	8.25165	7.85579	8.01244	7.95831	5.99324	5.8564	5.23861	4.62073	5.60053	5.86303	5.13548	4.81372	5.84912	4.89104	5.71228	4.37648	5.50875	CYBB	2.52147	3.37445e-07
1554903_at	7.04338	7.63056	8.38902	7.42478	8.49851	7.33264	6.02346	6.67357	6.50432	5.0958	5.91563	4.34325	4.0805	4.78651	4.32667	4.04688	4.79496	4.66046	FRMD8	2.52151	3.86331e-05
220888_s_at	5.83102	3.49974	6.00969	5.30765	5.61856	2.83623	2.00407	3.38727	2.78251	2.30302	3.18629	3.04112	2.13169	2.81936	2.6776	1.54355	4.75411	2.04576	CASS4	2.5216	0.00241889
220054_at	8.58571	7.50279	9.0704	7.37351	9.0901	4.8544	6.35599	6.42655	5.79896	5.78862	4.06249	6.79319	3.52411	6.28019	6.5721	5.7717	6.84536	6.35616	IL23A	2.52221	0.000446046
1552908_at	4.33366	4.34594	5.64634	5.0281	4.42408	3.47898	1.80529	3.85805	-0.531573	4.29336	1.71273	0.80719	1.26309	-0.348317	3.90307	3.71498	1.01271	4.06387	GCSAML	2.52228	0.0002815
228846_at	12.9777	12.3024	12.4798	12.4302	12.3164	8.68465	9.30726	9.90094	9.78814	9.48659	10.7953	9.85414	9.09591	10.327	9.46108	10.9261	11.414	10.6853	MXD1	2.52233	3.14436e-08
209242_at	8.51772	8.40124	10.5959	8.64014	8.43609	6.25648	5.7134	6.7739	6.64902	7.11906	5.41471	5.17227	7.04521	6.11909	5.97289	8.05368	7.3223	5.50721	PEG3	2.52443	0.0014011
236373_at	5.98387	6.83306	6.80254	6.12091	6.54658	5.25139	4.03701	2.56465	4.9638	4.29554	2.77762	3.66544	4.74474	4.2468	4.60404	4.31729	2.4397	3.20775	---	2.52541	5.23641e-07
1560573_at	5.54861	5.3519	6.84176	5.92578	6.21891	2.1688	2.1243	2.43248	5.07359	5.6043	2.24647	3.79714	2.27876	2.79718	4.70659	5.99783	2.0235	3.59596	LINC00944	2.52763	8.08389e-05
232452_at	4.40915	4.87076	4.78358	4.8528	5.06422	2.11056	1.85961	4.44755	-0.461959	3.80944	4.65707	1.14346	0.271426	0.961475	-0.306145	1.42739	5.26908	4.29919	GCSAML-AS1	2.52778	0.000637383
211843_x_at	7.49627	6.33878	7.32943	6.85247	7.31432	4.10272	1.9222	5.27802	5.2868	3.9324	4.0693	3.86891	4.73069	3.91912	5.20499	2.74435	7.26941	6.65488	CYP3A7-CYP3A51P	2.52904	4.3112e-05
217236_x_at	6.88816	8.15285	8.07819	8.09014	7.19775	5.54704	4.89097	2.47871	5.14502	6.08001	6.03844	4.71273	4.53662	6.61875	5.92477	5.69664	3.60975	5.69373	IGHG1	2.52964	2.5504e-05
228635_at	5.92275	4.97366	6.62095	5.15701	5.84829	4.72286	1.72434	4.00831	3.07946	3.40265	4.08875	4.19921	3.91565	3.44574	1.98098	2.03566	1.04341	3.62421	PCDH10	2.52982	5.9263e-05
243148_at	7.89971	6.9607	7.1475	6.07951	6.52066	1.90423	4.61267	5.10273	5.66685	5.01335	5.22655	4.81798	4.53478	4.31686	3.79204	3.86494	3.20594	5.03393	---	2.52986	8.06065e-05
238017_at	12.6304	12.5936	12.9106	12.7993	13.5729	10.1025	10.3274	11.0801	10.8542	10.7868	11.2493	9.54314	10.9772	11.4638	9.58218	8.56388	9.9884	10.3081	SDR16C5	2.53003	3.15072e-07
242500_at	6.40355	7.45629	7.47334	6.22549	7.24484	4.67146	2.57662	4.30983	3.88275	5.23492	4.42844	5.7073	4.29335	3.74671	3.04935	4.5212	5.90419	5.26532	---	2.53059	2.29713e-05
222820_at	8.53467	8.58814	7.76819	8.54966	8.32649	6.03145	4.22585	6.05026	5.16744	5.70182	6.85079	5.15244	5.05828	6.34446	5.85089	7.16764	5.83552	6.2489	TNRC6C	2.53145	7.60498e-08
235337_at	7.29728	7.77121	7.5732	7.97461	7.93657	5.99501	6.31403	4.39426	3.82403	2.88417	4.95246	5.96787	5.07388	5.18177	6.65214	5.9043	4.48541	5.69559	SERTAD4	2.53173	1.00415e-06
219025_at	10.0973	10.2275	10.3338	9.6407	9.7754	7.18716	7.40772	7.85924	7.62061	7.94302	6.70651	7.32969	8.10251	7.66295	7.92175	7.10017	7.32623	7.10975	CD248	2.53207	3.85475e-08
231384_at	4.95685	6.35523	5.26869	5.38205	5.0308	0.858936	2.19711	4.40218	4.71475	4.37898	4.39206	4.2372	2.26712	3.32884	-0.32771	0.768163	2.9731	3.06407	GRIN2A	2.53297	0.000163384
226219_at	9.00224	8.72996	8.91133	8.68569	8.91448	5.53404	5.81673	6.86395	6.45325	6.71696	6.99727	6.53959	6.18485	6.70116	5.95543	6.34705	6.49989	5.45733	ARHGAP30	2.53586	2.30412e-11
1557437_a_at	2.9839	5.04421	5.14419	5.16223	4.34645	0.656084	-1.55767	4.17389	3.49144	0.774587	-0.740336	3.97071	3.01239	2.53264	-1.25085	4.74423	1.94148	4.24628	---	2.53659	0.00360218
227742_at	8.11296	8.16463	7.74491	8.70215	7.40414	5.20769	5.37451	5.66523	5.27774	3.25122	6.03936	3.78112	6.21408	3.20719	5.3638	7.48137	11.2867	3.20657	CLIC6	2.53679	0.00134906
217137_x_at	7.75528	7.34473	8.65127	6.95739	6.77039	5.03527	5.09069	6.65323	6.46684	6.87557	5.46607	4.57349	2.81389	6.60838	4.30284	5.40428	1.45191	3.71801	---	2.53731	0.000381916
230081_at	6.29527	6.48541	5.56495	7.27139	5.65639	2.51836	4.87326	-0.0144996	3.79603	4.25214	4.77296	3.55947	3.50111	1.8012	4.3359	4.32485	5.24366	5.35897	PLCXD3	2.5375	0.000203932
207766_at	5.39175	6.58711	6.01189	6.47834	5.89856	3.81974	3.9198	5.23543	5.69653	4.29425	2.42903	2.40988	2.89251	2.30235	4.68678	2.22623	1.80616	4.24387	CDKL1	2.53795	1.40873e-05
207057_at	10.1693	10.3728	10.3221	10.3772	10.2984	7.98093	7.72923	8.8438	9.11472	9.27623	7.7231	8.03637	9.8546	6.34936	7.60117	7.81668	8.33119	2.3452	SLC16A7	2.53855	0.000349199
218154_at	8.63788	8.98668	8.8348	8.68688	8.52565	7.63224	8.39864	6.70644	5.97461	7.44214	7.3738	5.21901	5.15513	6.1662	5.60737	3.35284	7.04136	4.47133	GSDMD	2.53891	2.79227e-05
214584_x_at	7.18953	6.41377	6.72011	6.49698	4.22866	4.19122	5.41793	3.99221	5.66205	5.32989	2.77315	4.77215	4.00731	2.68751	-0.0136255	3.24442	2.19159	3.45882	ACACB	2.53945	0.00357532
226229_s_at	8.2251	8.03932	7.96871	7.8527	7.23948	3.85821	5.25168	5.86811	4.62498	4.88805	5.47512	7.24934	3.86559	4.91442	7.21033	6.56397	5.45944	3.99769	SSU72	2.53991	2.99164e-06
1561767_at	4.48612	4.79539	6.10078	5.54989	5.7091	0.849279	2.18257	1.65668	4.95623	2.114	3.47599	4.13263	3.63184	2.49165	3.26057	0.781821	3.60964	3.09882	---	2.54043	7.61008e-05
203979_at	8.66958	8.63751	8.441	7.70597	7.92148	6.50403	5.73185	5.48364	5.43922	6.31999	3.02136	4.41294	6.43551	4.92849	5.03937	5.51011	9.66971	6.0538	CYP27A1	2.54049	5.44646e-05
1553498_at	5.93342	7.1621	7.31056	5.83118	6.83432	2.66143	3.10126	2.89976	5.29713	2.20054	4.99775	6.21096	4.98422	2.42037	1.53754	5.94623	5.08026	5.6194	---	2.54071	0.000284162
237189_at	6.076	6.02494	7.00423	6.05994	6.92865	3.11232	2.97777	4.98303	5.43461	4.70305	2.88518	3.04019	2.38681	3.66934	5.72519	2.83097	5.23996	3.42218	HOXB-AS1	2.54101	8.97052e-06
241382_at	9.23469	9.42022	8.08397	8.30978	9.15849	6.31717	5.94594	6.831	6.39563	6.71594	6.34074	6.5706	6.59256	6.56089	6.19875	5.52196	5.85184	6.05668	PCP4L1	2.54145	0.000242706
1569753_at	5.76937	5.31847	5.90075	5.66614	6.52661	0.22367	2.78025	4.53987	4.35101	5.68223	4.91528	3.94933	4.82441	4.93172	1.17402	4.34861	0.395831	0.714136	LOC101928940	2.54163	0.000590786
220281_at	3.50562	2.92459	4.49794	4.17827	4.98687	3.76538	0.462471	0.41186	2.29193	1.18625	1.72762	4.18878	3.99914	2.92689	-0.594443	0.112367	-0.363271	-0.92139	SLC12A1	2.54223	0.000916833
225354_s_at	11.9601	11.3467	11.8996	11.4795	10.5514	8.79467	8.10245	9.26456	8.81355	9.18018	9.09902	8.64773	9.02577	8.53799	7.98304	9.70332	9.60254	9.0073	SH3BGRL2	2.54266	6.74081e-05
208358_s_at	6.52416	6.90841	5.82783	6.98882	6.34556	3.29837	4.57196	2.98767	3.06086	3.03291	4.15451	5.19069	2.73816	3.45842	4.93935	5.87899	2.44626	5.93247	UGT8	2.54275	8.55758e-06
219643_at	4.7876	4.28785	5.64396	4.12444	4.19716	0.659377	0.134089	3.63117	4.12382	0.502432	1.97052	0.747001	-0.345748	3.8635	1.79552	2.49667	3.58171	3.66521	LRP1B	2.54472	0.000189261
232069_at	5.90875	6.98962	6.91987	6.85986	5.04799	2.71359	1.09444	4.25701	5.04974	3.90433	2.22246	4.98248	5.74045	5.60752	1.52095	2.84619	5.69037	3.77197	KIF26A	2.5451	0.000682627
211143_x_at	6.81153	5.94017	5.13633	5.53545	6.19552	3.82089	3.79367	2.64872	2.16231	5.54633	2.37443	2.67394	3.31926	4.63913	3.68808	2.6355	4.4129	2.20674	NR4A1	2.54519	3.98564e-05
236534_at	11.7239	11.135	11.5963	11.35	11.0929	8.85829	8.05528	9.45897	9.43915	9.96475	9.52749	8.72977	9.11661	9.30037	8.16994	5.92859	7.98083	10.3145	BNIPL	2.54543	1.71111e-06
239455_at	4.28712	5.67417	5.40933	5.70912	5.67488	1.89394	2.2229	2.95093	1.31493	5.78219	1.36138	1.1133	4.20804	2.54945	1.54047	3.34405	5.21971	2.96815	---	2.54558	0.000105836
213371_at	6.86847	8.67862	6.55327	7.48405	7.33823	5.1479	5.08713	4.90409	5.45571	4.21403	5.88091	4.8741	4.39723	5.86635	5.15824	1.99353	6.0406	3.88448	LDB3	2.54573	0.000326123
217511_at	7.06248	6.73796	6.17626	6.99466	6.75708	5.48678	4.6075	3.78002	5.86684	2.52517	6.46214	2.82249	5.38449	3.53999	2.92258	2.79071	5.2424	3.14318	KAZALD1	2.54767	1.54174e-05
220013_at	11.2164	10.5571	10.7337	10.9425	10.7341	7.88326	8.16681	8.51362	8.92778	8.28491	9.28574	7.50609	8.39652	9.31082	7.92997	6.18893	9.4319	7.92975	EPHX3	2.54784	7.32902e-08
1555928_at	5.16905	5.41813	6.29764	5.67046	6.50028	4.98102	4.63362	5.04044	4.0872	1.12433	-0.140666	4.46586	5.96269	1.13927	3.71471	3.68569	-0.0655212	3.79067	---	2.54809	0.00087359
224822_at	8.68766	9.45798	8.79736	9.02634	8.97609	6.86214	3.86551	6.43174	7.08475	6.49454	5.63004	5.96493	5.99044	7.7348	7.2608	7.30575	6.36616	6.73853	DLC1	2.54831	3.15214e-07
243762_at	5.92309	5.42636	6.84626	5.88038	6.65261	5.7094	3.04152	5.43267	4.39984	2.32072	1.72474	2.81779	5.9272	2.49922	3.70032	2.85338	4.96599	1.34993	---	2.55015	0.000114498
210184_at	6.08429	6.52161	6.37083	6.47895	6.77471	3.36506	5.56774	3.1681	5.73132	5.34727	2.02137	4.30706	2.75026	3.61092	3.24542	4.5595	3.45727	3.51248	ITGAX	2.5504	1.79431e-06
218960_at	11.5985	11.2998	11.2015	11.3866	11.0237	8.90739	8.53752	8.66039	7.69221	8.73497	10.1462	5.96745	8.3395	7.81287	7.25763	8.90861	12.8748	9.91322	TMPRSS4	2.55182	0.00010797
1568751_at	4.94058	4.07617	4.33725	3.94784	5.07868	3.48214	-0.147522	2.06368	2.12882	0.515511	3.55916	3.24215	3.75477	2.07252	-1.25257	1.44	-1.16133	5.31843	RGS13	2.55182	0.000676556
216542_x_at	7.80711	10.0753	10.4833	8.46888	7.74759	6.73233	6.46338	6.48682	6.21145	7.11004	6.46541	6.39672	6.78976	6.41651	5.15543	6.10262	5.87857	6.51398	IGHA1 /// IGHG1 /// IGHM /// IGHV3-20	2.55311	0.00982614
243550_at	4.37806	4.71781	5.87335	4.34023	5.79463	1.13796	2.21419	3.66052	1.7539	1.36076	4.99772	1.35152	3.46473	2.71482	0.638769	2.36536	5.81081	0.603502	---	2.55354	0.000398413
233697_at	4.54341	4.79197	5.52635	4.69524	4.49004	4.04499	-0.468132	3.67733	-0.108581	3.86007	1.60673	2.53881	2.26667	4.77538	0.970044	4.32451	0.206643	1.62569	---	2.55401	0.000230754
209347_s_at	7.48613	7.01332	8.14952	7.67106	7.50549	5.94935	4.63748	6.31463	5.80598	5.93608	2.59801	4.61549	5.17089	3.61711	5.4102	6.08624	2.44567	6.5438	MAF	2.55503	1.75619e-05
204627_s_at	6.52757	6.71797	7.17154	6.79864	5.44149	2.50622	1.02737	4.63272	4.52848	5.15793	1.08685	4.48954	4.5085	4.94585	4.09141	4.89731	5.2967	4.51834	ITGB3	2.5555	0.000119743
239205_s_at	3.23752	5.95311	5.50954	6.14562	5.34407	4.6371	2.18393	2.97772	0.763327	1.52877	2.86645	0.208517	3.90792	2.5298	1.63487	4.89195	3.64903	3.07784	CR1 /// CR1L	2.55665	0.00359634
209735_at	8.28923	9.34247	8.90572	9.2538	8.17597	6.28901	6.85083	1.14874	6.71194	5.90051	6.05542	6.38211	6.35937	5.72667	7.07284	5.92406	8.42851	8.22033	ABCG2	2.55726	0.000233144
1555938_x_at	6.34427	6.33816	6.83074	6.56986	6.92725	4.26205	5.11731	4.83063	3.69814	2.8782	4.72475	4.98546	4.7375	4.97687	4.04387	3.67494	4.8001	-0.147522	VIM	2.55726	2.32674e-05
214450_at	6.04885	7.63056	6.76334	6.94468	7.02219	4.0083	4.32082	5.7375	5.44947	5.31463	5.68612	3.70873	3.94028	4.79915	3.60275	3.16408	3.26854	3.20367	CTSW	2.55854	1.21274e-05
1555935_s_at	7.03009	7.1223	7.08252	6.22549	6.75838	3.68684	5.02526	6.02417	3.41561	5.87608	3.71958	3.34177	2.98401	4.18452	2.52745	2.97484	6.14281	5.79461	HUNK	2.55933	1.03308e-05
204821_at	8.69217	9.24552	9.06511	9.42526	9.03499	6.15757	6.7814	5.9659	6.45044	6.58099	3.37168	6.58127	6.76921	7.06968	5.95955	7.20817	9.6786	6.34795	BTN3A3	2.56012	1.21417e-05
1557898_at	5.4602	5.32837	5.91712	4.06602	5.4415	5.53196	0.719227	3.18926	2.00648	0.953153	2.92568	1.89406	3.46218	4.92679	1.24434	2.3463	3.997	1.66198	LOC101928663	2.56122	0.000178305
226776_at	8.34506	8.73221	8.71324	8.5146	8.38676	6.18832	6.69556	5.88874	6.28292	6.78037	5.75491	5.52245	6.29806	5.82325	7.6016	5.47058	5.03532	4.34735	ENY2	2.56226	3.28748e-08
205857_at	6.44499	7.17432	7.58712	7.32956	7.59293	4.77965	3.91127	5.31979	5.00255	5.85955	4.06083	1.9214	5.84916	4.81036	2.40917	6.27577	6.10976	4.30642	SLC18A2	2.56304	1.94136e-05
233861_at	5.13054	4.94609	4.89469	4.82437	6.11684	5.03186	4.19217	3.11018	4.56263	1.62985	-0.114816	0.97651	2.55368	2.85366	1.03019	3.03773	0.111165	5.07321	---	2.56343	0.000282106
232226_at	7.21498	7.26075	7.50824	7.30788	6.88637	5.85902	5.23138	3.25052	5.73456	2.51286	5.37552	3.74668	2.82609	5.48035	5.32876	5.86352	3.09506	6.40325	LRRC4C	2.56583	1.48476e-05
221084_at	7.92904	6.87398	5.20242	7.18763	6.05221	3.44083	2.91018	5.53625	1.725	5.69162	5.3485	3.06688	3.48614	6.8292	1.66603	4.88814	5.09649	3.39278	HTR3B	2.56613	0.00208798
227353_at	6.84201	7.72479	8.20754	8.23661	8.34343	5.50901	6.09926	6.51004	5.98828	3.44479	5.42484	3.87544	5.31986	5.40526	6.38049	4.70445	3.36984	6.91068	TMC8	2.56763	3.33402e-05
239791_at	4.85587	6.04615	6.47675	6.53502	4.90603	5.75372	2.55491	1.21537	2.9606	5.12603	1.8379	5.81946	5.00871	4.36139	1.3589	2.22611	1.08909	2.23906	HOXB-AS3	2.56771	0.000818388
227030_at	4.818	7.08883	4.80604	6.58172	7.04452	3.43813	2.9762	3.72056	4.19193	3.58298	3.81195	3.75601	3.03717	3.46492	2.65226	3.52548	4.35831	2.98503	IKZF3	2.56775	0.00633107
219541_at	7.28224	7.34217	7.76717	7.73421	7.4921	5.96185	3.94871	4.55522	6.69133	5.72667	4.79027	2.6994	4.70336	5.0183	4.13604	5.82175	4.86942	5.49914	LIME1	2.56808	5.35748e-07
234316_x_at	10.8643	9.87222	11.9621	10.2009	11.8055	7.87111	7.74958	9.63285	9.55363	9.08754	8.29836	6.59916	9.46371	8.38949	7.03342	7.31681	8.0045	9.8189	KLK12	2.57029	0.000907909
225671_at	10.8211	10.0679	10.2643	9.95127	10.0173	7.41312	7.12432	7.80246	7.34902	7.49175	7.87566	7.65878	7.8064	8.47917	6.82448	6.58391	8.88455	8.20529	SPNS2	2.5706	5.53566e-08
1561417_x_at	5.56793	4.93296	5.27149	5.18908	5.7075	1.44694	3.92279	1.05443	4.30116	4.29894	5.05764	3.74242	-0.232599	0.509949	4.0442	2.88047	0.0751903	4.81863	---	2.5707	0.000390804
236144_at	7.6332	7.58885	7.72808	7.68893	7.65456	6.02008	5.89157	5.32288	5.52719	4.76441	6.35566	3.51291	4.60227	3.86297	5.91256	6.61672	3.18477	4.56427	CPXM2	2.57117	2.15411e-06
211792_s_at	8.72746	8.53551	9.87096	8.92131	8.6071	6.43047	6.88973	7.10212	6.3721	6.63436	6.46893	6.83021	6.45072	7.31356	7.30633	6.59936	3.37337	4.9153	CDKN2C	2.57196	9.59549e-06
1561909_at	5.49825	5.50536	7.47712	6.45919	6.83761	5.02582	4.83713	5.71845	3.66472	0.992478	2.55341	5.59118	1.45996	4.28273	4.74323	4.71009	2.94619	2.65423	---	2.57246	0.000596091
223537_s_at	7.73066	7.77825	7.05348	7.96927	6.85419	2.56338	5.66447	3.8758	5.63526	5.10518	5.96118	2.42334	1.5656	5.66168	5.73023	6.7118	6.68651	6.17087	WNT5B	2.57291	0.000172606
228044_at	6.57706	7.31791	7.46817	6.92818	6.40983	5.42258	6.37384	5.1307	5.14647	0.846072	5.24463	4.71239	5.22365	5.78633	6.10166	3.88082	1.96809	0.932968	SERP2	2.57329	0.000382963
229407_at	7.2033	7.04421	6.70913	7.09089	5.98763	3.2351	5.13519	5.71876	5.58378	3.39291	4.67056	3.09004	2.78768	5.52338	3.45855	1.78584	5.23529	5.41817	SDK1	2.57355	1.75764e-05
230364_at	8.28124	8.48544	8.98767	8.38736	8.926	4.79286	6.45972	5.99666	5.73872	6.27072	6.25134	7.08163	5.9946	4.83945	7.15193	7.14663	5.98166	4.81292	CHPT1	2.57363	6.56454e-08
213422_s_at	9.3255	9.26374	9.2164	8.98177	8.84995	6.9872	6.61051	7.37145	6.74541	6.52074	6.52603	6.71345	6.11321	7.49224	5.21118	5.72561	6.73038	6.45116	MXRA8	2.57374	4.65712e-10
204052_s_at	7.21431	6.61729	6.76577	5.95577	6.85633	4.04923	5.01205	5.47831	4.24875	2.75994	1.98925	4.89277	4.90127	5.15992	4.04896	4.44827	4.58534	1.82664	SFRP4	2.57415	6.0384e-06
226388_at	10.7545	10.441	10.5398	10.5028	10.02	9.58172	7.64928	9.77013	7.88709	8.12456	6.0811	6.07711	8.51352	7.89137	8.51961	7.84485	6.38161	8.07856	TCEA3	2.57469	2.14275e-06
206060_s_at	6.9182	7.41918	7.85375	7.98561	8.79794	4.79016	5.68378	5.50689	6.95813	6.08995	6.16931	3.19106	6.33922	5.74836	2.62197	5.27261	7.00374	2.48798	PTPN22	2.57469	0.000194381
212980_at	7.11245	7.59329	7.11939	7.36234	8.01537	4.58779	5.74641	3.58362	4.80759	5.61641	3.32624	6.86369	4.68548	6.18378	5.33406	5.7188	4.94267	1.84623	AHSA2	2.57574	1.1271e-05
230012_at	8.71154	9.00891	9.03059	8.79492	9.06614	6.85563	6.02229	7.25241	6.81069	7.10961	6.26323	6.33121	5.46902	8.31689	5.00038	3.70469	7.99338	5.3626	LINC00324	2.57688	6.97514e-06
226960_at	12.7752	12.7024	11.995	12.3324	12.0057	10.1411	9.23922	10.1057	10.0911	9.74734	9.78384	9.32098	10.027	9.57623	8.02292	9.97224	11.0673	10.1006	CXCL17	2.57785	9.21148e-08
244508_at	5.85049	5.12056	5.03018	4.93553	6.34707	5.73901	1.64741	2.11393	1.81102	1.99614	2.37512	4.61503	1.84378	4.99772	1.80352	1.5036	5.25394	1.71541	SEPT7	2.57864	0.000155938
221204_s_at	8.26561	8.13466	9.22081	8.20925	7.96211	6.06025	6.21266	3.35427	6.46552	6.16837	5.7814	5.80945	5.73715	5.78807	5.63455	5.65891	6.38545	6.08186	CRTAC1	2.57865	2.94054e-06
227725_at	12.0953	10.7206	11.0256	11.0783	11.0626	7.58963	8.25245	8.0364	8.59402	8.39636	7.57652	7.89343	8.32708	8.12947	7.18726	8.84572	12.4273	10.7635	ST6GALNAC1	2.57961	4.10163e-05
230968_at	7.83844	8.58058	8.38496	8.63969	8.09238	2.20667	5.91514	1.22002	5.2597	5.69219	6.02013	4.75948	5.60333	6.00124	4.67597	9.3765	9.3942	8.33051	HDAC9	2.5799	0.0022014
1565633_at	4.78404	3.61218	5.28421	3.82665	4.59693	2.6615	3.10829	-0.247594	1.18098	3.42911	-0.638905	1.56076	2.8401	2.31707	0.251204	-0.00491352	3.97224	3.49589	---	2.58036	0.000218106
206700_s_at	9.7571	9.89682	9.58993	9.63375	9.16116	3.76092	8.63876	5.7154	9.24086	5.30217	9.27002	8.53932	5.29645	9.57789	2.23521	9.31322	5.37413	9.08449	KDM5D	2.58092	0.0029276
215692_s_at	5.26214	4.80855	6.43875	5.41191	5.76285	2.00313	3.01514	2.38673	1.8979	4.22702	5.62651	4.63835	4.55566	3.01662	0.964657	2.44742	-0.889503	4.53382	MPPED2	2.58119	0.000310396
223750_s_at	4.84241	6.07683	7.07811	6.10802	6.86616	3.81984	0.701593	0.382501	5.54107	2.31475	5.43589	4.50127	2.33079	4.02599	4.22906	4.91337	5.18626	3.57014	TLR10	2.58257	0.000868637
209504_s_at	6.34137	5.97253	6.22321	6.84781	5.22374	5.58104	2.1101	2.00493	4.64045	4.2361	3.11273	2.69911	2.58005	4.95408	4.98999	3.06267	5.36978	0.665029	PLEKHB1	2.5828	9.6155e-05
241426_at	6.56023	6.92978	7.29549	5.97139	6.68606	1.07738	5.49634	5.31724	5.99096	5.59595	4.90372	1.36048	2.41243	5.14172	4.47035	1.8175	4.73906	5.03723	CEP44	2.58395	0.00020185
234396_at	5.58269	5.6674	5.32934	6.40587	6.04706	4.58383	0.289716	1.82505	5.21125	0.596744	0.518132	4.14536	3.20997	3.65187	3.89248	4.60078	5.00846	4.35578	TRAV25	2.58421	0.00021355
1559391_s_at	8.69541	7.69219	7.63677	7.7702	7.845	6.11089	5.3748	7.00832	6.32137	4.6502	5.84806	5.24542	6.17955	4.57897	6.24433	5.43446	5.25912	1.21101	---	2.58434	2.49683e-05
1563881_at	5.10991	3.79207	5.16384	4.41589	6.37279	2.06654	1.0941	4.08392	2.58933	1.46148	3.02111	1.19522	4.36959	2.33988	3.49472	3.5882	1.21487	0.502025	MAGI1	2.58467	0.00100363
206271_at	10.0299	9.38021	9.71647	9.75929	10.3093	7.41461	7.06222	7.18229	7.66408	7.03789	6.60499	5.68913	7.25996	5.58262	6.51887	8.19366	11.1232	6.97262	TLR3	2.58471	1.3663e-05
241951_at	5.67797	5.99513	5.43441	6.21889	5.37452	3.89051	-0.793357	5.50654	1.54246	0.922959	5.37456	3.91046	0.902884	4.40387	4.08808	3.44922	3.91514	3.90228	SLCO1C1	2.58514	0.00035339
214054_at	7.71412	7.90848	8.06558	7.50845	7.78455	5.34198	5.99741	4.46027	3.64902	5.88859	4.00597	5.79517	5.25894	5.93453	4.93415	6.3842	3.82159	6.25933	DOK2	2.58615	1.88155e-07
228726_at	13.0687	12.9453	13.1092	12.8695	13.1259	8.97225	10.0504	10.5893	10.6555	11.2851	12.0533	10.7482	10.2754	10.1391	8.77027	9.71229	11.6472	10.779	SERPINB1	2.58696	2.99058e-07
209841_s_at	6.92068	6.98408	8.40334	8.09059	8.12252	6.20902	5.22004	5.79709	5.82488	5.92912	3.37458	5.9704	6.0852	3.45863	5.7721	2.22225	4.87068	5.79044	LRRN3	2.58698	9.24948e-05
234602_x_at	1.38195	3.09457	4.03959	2.99192	4.54507	1.06461	3.21951	0.238787	-0.405643	-0.905359	2.72323	4.87034	-0.822401	-0.751222	0.206143	-1.30508	-0.822911	0.794353	---	2.58721	0.00521241
222921_s_at	7.47027	6.98621	7.2223	7.7945	7.45431	4.00213	3.9844	5.78912	3.92592	4.66739	3.21779	3.35342	6.32128	4.80565	2.89435	5.8397	6.5354	7.03671	HEY2	2.58757	1.4092e-05
1552509_a_at	7.09344	7.43106	7.2818	7.57819	6.58782	5.83979	3.19134	4.84846	1.21332	5.5378	4.03409	4.85702	4.38274	5.67085	4.94992	4.54015	5.21083	5.6002	CD300LG	2.58858	6.01227e-06
241806_at	5.54019	5.11907	4.95022	3.84018	5.28501	4.40652	3.05733	2.9176	4.43181	4.69652	0.940881	1.27638	2.84173	-0.196277	1.98561	2.31124	-0.190503	2.17073	---	2.58928	0.000190684
233527_at	6.21454	6.00137	7.32412	6.95717	6.77104	2.39064	3.83367	4.14127	4.5134	1.43339	4.52282	3.99303	5.52293	3.61445	3.9769	4.93179	5.3596	4.59064	LOC101929340	2.59022	9.94762e-06
215125_s_at	12.7354	12.4731	12.7555	12.5795	12.3457	10.615	8.53197	10.5419	10.7463	10.6778	8.51773	9.37366	10.469	9.34776	9.7228	9.44361	10.5444	11.2892	UGT1A1 /// UGT1A10 /// UGT1A3 /// UGT1A4 /// UGT1A5 /// UGT1A6 /// UGT1A7 /// UGT1A8 /// UGT1A9	2.59161	8.17722e-08
239597_at	5.8984	6.69515	6.4415	6.72054	6.83646	5.55935	4.90364	4.23157	2.53961	0.47228	4.69499	3.05568	5.45428	3.91622	5.52661	3.4124	4.83478	2.43661	---	2.59241	3.69519e-05
211577_s_at	7.88538	8.82719	7.99279	7.65239	7.22781	5.54712	6.03379	6.1975	6.09138	5.65287	5.73989	3.94698	4.6209	4.00307	3.53916	6.05818	6.2673	5.51583	IGF1	2.59296	1.47161e-05
205859_at	8.80722	9.70295	9.58685	9.55706	9.61176	7.06148	5.8546	6.89266	5.25802	7.54256	7.31827	6.19951	7.05021	7.77625	7.25827	6.42984	6.87077	7.65713	LY86	2.59397	7.71568e-08
207447_s_at	4.60659	6.46929	5.84675	5.1653	5.03522	4.64509	3.76517	-0.0384508	4.51901	4.23026	4.04845	-0.640704	0.252658	4.3856	3.28228	4.38604	4.20884	-0.246909	MGAT4C	2.59407	0.00140128
225564_at	8.87674	9.36822	8.98747	9.54672	9.68144	7.42442	6.96316	6.99167	6.43113	7.34365	7.65831	5.78056	7.43552	6.35387	7.03891	5.59546	6.18171	5.87614	SPATA13	2.59408	4.23528e-08
206828_at	5.95417	6.46986	5.76696	6.05163	5.11811	1.04865	4.00948	3.70621	4.31288	0.739675	3.80128	5.07352	2.45983	2.81903	3.76932	2.63055	3.5093	4.7343	TXK	2.59414	1.4932e-05
219368_at	8.35553	8.37661	8.44837	9.07146	8.6396	4.98882	6.38647	6.04027	6.35729	5.9083	6.02184	5.27421	4.56027	5.47406	4.98471	7.49515	6.42835	7.86987	NAP1L2	2.5945	2.0626e-07
204733_at	10.4052	9.53516	9.84811	8.54779	10.9955	7.62568	6.40267	6.43901	7.23479	6.64436	8.78767	5.86362	6.84484	8.88254	5.87455	7.48285	10.4737	5.97258	KLK6	2.59488	0.000741267
244493_at	4.16219	4.14976	3.45933	3.01153	4.35465	3.13899	0.908275	-0.102372	4.29971	-0.101753	-1.54878	-0.737447	0.504671	3.41531	-0.870124	2.70509	1.55282	2.83931	GPR22	2.59644	0.000416716
231783_at	5.75489	4.83426	5.77068	6.28211	5.38628	2.38736	1.44969	4.52023	2.75527	4.28046	3.07936	3.38328	2.44835	2.85758	3.14986	2.76988	3.00349	3.02262	CHRM1	2.59738	7.01085e-06
220598_at	6.00183	5.14616	4.03674	4.86658	5.4583	1.87798	3.64841	1.45254	2.74648	2.48764	2.1136	1.98579	3.71013	2.26948	1.99603	2.44188	3.41275	2.41432	CARD14	2.59753	0.000236936
226304_at	6.15583	6.60163	6.64018	6.0398	6.7934	5.72669	5.35123	3.49215	3.48637	4.3968	5.22871	3.32795	3.32792	3.80655	5.72503	2.96012	0.994652	2.20708	HSPB6	2.59761	1.81242e-05
207857_at	7.02396	7.27384	6.37692	7.02126	7.00884	5.61487	4.68237	4.91906	3.86901	4.7856	4.08103	4.85527	4.78361	5.95891	5.00804	2.74136	1.96883	3.1838	LILRA2	2.59852	1.65988e-06
225372_at	8.25784	8.13847	8.13731	8.15765	7.2194	6.48187	5.6691	4.27897	7.55945	5.34995	4.485	2.46835	3.86325	6.0488	1.64196	6.37472	8.34975	7.40524	C10orf54	2.59933	0.000496757
222764_at	5.62278	7.33424	4.19875	6.30145	7.15204	5.5242	3.01469	2.5693	3.79059	3.53118	3.21279	3.11585	3.7044	3.93384	5.42385	2.55085	3.24917	2.16598	ASRGL1	2.5998	0.00633846
211362_s_at	11.7272	11.0366	12.0625	11.6462	11.5809	9.95281	9.1044	9.69208	10.3095	10.359	8.29299	9.73406	8.54286	8.62372	7.52573	7.25308	7.65039	10.0951	SERPINB13	2.60024	1.34633e-06
204776_at	8.94781	9.82634	9.86141	10.5409	10.0913	7.31674	6.66399	7.23517	7.60403	7.72131	7.12798	7.39316	7.39523	7.76863	7.4777	6.531	6.21307	7.81021	THBS4	2.60291	7.97647e-05
213722_at	8.0346	8.33518	8.41731	7.96706	7.0175	7.48777	3.82487	7.24987	6.11609	6.8963	7.03975	2.76835	4.48816	5.66171	5.94191	5.03539	2.36706	4.68847	SOX2	2.60312	0.000149485
206330_s_at	6.70237	6.28262	4.17306	6.13444	6.43973	3.40997	2.69809	5.35978	2.19532	2.84223	5.42506	3.69844	2.33027	3.64137	2.1375	4.29951	2.59096	2.832	SHC3	2.60333	0.0014521
1568604_a_at	5.81393	4.39378	6.60811	5.73082	6.47987	5.32523	1.47129	2.20333	1.24945	2.89427	2.08821	5.9645	1.66726	3.64189	5.32424	3.73951	3.95731	2.08784	CADPS	2.6042	0.00067113
228489_at	7.67507	8.56313	8.90754	8.75538	8.42484	5.55505	4.69745	3.70634	6.14463	6.25917	4.82137	6.07397	6.81546	6.79496	6.25243	6.01258	6.34377	6.71466	TM4SF18	2.60428	1.8062e-06
219615_s_at	7.9813	8.41516	8.66449	8.6425	7.96014	6.7674	5.87611	6.12805	5.36406	5.93329	5.45235	6.26024	3.26391	3.58973	6.60055	6.95364	7.38634	4.89155	KCNK5	2.60447	3.88728e-06
211380_s_at	6.19538	6.35532	6.91019	6.16823	6.00027	3.6642	2.54856	5.89288	2.00159	3.95752	4.20546	3.85036	2.8268	3.58826	3.35706	5.32986	3.18725	3.9611	PRKG1	2.60504	6.94248e-07
226197_at	9.23426	8.91405	8.82992	9.18759	8.86568	6.48534	6.56823	6.35524	4.94537	6.65377	6.67324	6.98687	6.53003	7.44262	7.33529	6.69869	5.44843	5.09184	AR	2.60515	1.17749e-08
231923_at	7.27212	7.3234	7.70955	7.59385	7.22831	6.46531	3.56031	5.86413	4.77497	5.23109	5.7547	0.913722	5.43192	3.60737	5.0431	4.67751	5.6595	5.65537	TMEM150C	2.60706	2.362e-05
213418_at	8.21258	8.32572	7.87803	8.03283	8.75906	6.13085	2.29022	4.46855	5.8321	4.16947	5.28686	6.69881	6.10304	6.56537	4.71425	6.83075	7.52358	6.57783	HSPA6	2.61152	1.75824e-05
220184_at	2.89134	5.32707	4.42747	3.21448	5.84518	0.798673	0.900104	1.82155	5.09118	1.02737	3.45799	2.22648	1.01028	1.2809	2.06243	0.970559	1.06012	0.77602	NANOG	2.6116	0.00574467
212415_at	7.93614	7.8755	7.8162	8.04835	7.725	5.6366	3.07615	2.55998	5.70307	5.7801	4.5561	6.52392	5.76547	5.96678	6.29119	5.89446	7.53174	3.19148	SEPT6	2.61277	3.41781e-05
241819_at	4.82861	6.49342	5.7886	6.0188	6.88541	2.62188	1.82985	2.11	2.89976	5.64047	4.1387	1.71914	5.12935	3.70646	4.87094	1.88155	5.19258	2.33079	TNFSF8	2.61286	0.000252169
240315_at	6.40909	6.80348	5.63174	5.58952	6.62248	5.20814	2.83076	3.4448	4.87467	3.79346	3.31291	2.38026	1.94811	4.0481	3.52115	4.42301	3.58094	3.39713	---	2.61407	9.41361e-06
1561069_at	3.46399	3.27283	1.26831	4.49957	3.81304	0.47892	-0.750009	4.21705	0.328032	0.702392	1.7212	1.85459	-0.961002	-0.0623543	-1.3485	0.797926	0.452912	1.00159	---	2.61488	0.00393464
232980_at	6.43063	5.26265	5.31458	5.23151	5.45644	-1.51005	-0.877791	4.6433	4.96629	5.24595	3.96615	5.26147	4.5268	0.454492	4.13105	-0.172018	3.26545	4.11389	LMBRD1	2.61493	0.00284564
204110_at	7.29859	7.3079	7.53248	7.81329	7.42398	3.92313	3.52701	5.45711	4.70131	5.25228	6.11407	5.38143	4.64409	5.56468	4.73397	5.46462	3.93501	4.48043	HNMT	2.61531	7.20726e-09
238763_at	7.62126	7.55285	7.51027	7.33354	7.35682	5.75294	4.36797	6.07225	2.56903	5.87738	4.13035	6.37232	6.07765	4.7296	2.8769	5.04885	6.15082	3.1477	RBM20	2.61543	1.24661e-05
214049_x_at	5.42071	5.69329	5.71746	6.14706	6.0817	4.60383	2.87293	3.23804	2.19301	3.71678	3.62114	2.95611	2.08519	3.80756	3.56076	2.51783	3.40421	2.9784	CD7	2.61545	8.87158e-09
241890_at	6.45674	5.99243	6.5307	6.14601	6.12047	3.75183	0.121546	4.14489	1.95245	5.78187	4.98478	0.646255	5.0165	3.84504	4.21507	4.9212	5.51333	2.33322	---	2.61635	0.000219448
232568_at	6.69838	5.89718	6.58145	6.76046	6.68402	4.80568	3.54205	4.1366	4.19305	4.09867	4.04226	5.03453	2.4232	4.14351	2.85404	1.29901	4.90474	5.31125	MGC24103	2.61748	1.60241e-06
1559450_at	2.10869	3.61698	4.46818	2.8524	5.68814	0.567935	-0.408704	-0.461561	0.58246	-0.185737	1.49026	4.49408	0.448372	4.5142	0.12075	0.836651	1.89099	0.781989	---	2.61829	0.00858315
242008_at	7.05332	6.89464	7.18123	6.67939	7.88346	5.79415	6.00977	5.93143	6.27269	1.89561	4.86078	4.1514	6.47569	3.77679	6.17828	5.02234	2.47288	-0.0840585	AGTPBP1	2.61858	0.000549743
208596_s_at	12.509	12.0616	12.4634	12.3888	11.844	10.9889	8.0412	10.2194	10.2677	10.3436	8.21478	8.80629	9.48758	8.57804	8.81047	9.38748	10.6635	11.438	UGT1A1 /// UGT1A10 /// UGT1A3 /// UGT1A4 /// UGT1A5 /// UGT1A6 /// UGT1A7 /// UGT1A8 /// UGT1A9	2.61896	9.00501e-07
239781_at	5.10394	4.09422	5.34036	5.65982	5.26364	3.13072	2.50383	1.72975	2.85931	2.99552	2.18142	1.19981	1.68657	2.67066	2.01596	2.35112	3.09894	3.71305	LINC00545	2.62034	2.93331e-05
219812_at	6.9494	7.4124	7.8861	7.47701	7.95893	5.80443	5.07579	3.64928	3.96828	3.71552	4.40818	5.85691	5.55784	6.49052	5.1757	5.63021	3.02744	5.55256	PVRIG	2.62041	1.0961e-06
214235_at	8.63158	7.85738	8.05381	8.02356	7.90039	4.6774	5.6378	6.72557	6.59501	5.41268	5.16229	2.58467	6.7197	5.51461	1.68863	5.2029	9.14025	6.08418	CYP3A5	2.6206	0.000258017
223646_s_at	8.23115	7.64197	7.8013	8.1496	8.36138	5.9592	7.30868	3.46091	7.5648	2.82934	5.53563	7.69732	2.76806	7.33062	4.80873	6.10281	3.03094	5.9994	TXLNGY	2.62197	0.000258736
1558869_at	4.08457	4.14142	5.43758	5.61582	5.15786	-0.674153	4.57129	2.3921	0.523662	1.38372	2.74474	0.511266	3.28189	1.39567	4.801	1.14848	3.4829	3.88444	---	2.6223	0.000328054
243944_at	7.58013	5.10715	6.60969	3.97041	6.16743	3.47056	3.9541	5.13628	1.80661	1.82607	2.04089	4.89045	-0.426625	4.89527	2.74522	4.5717	4.30835	3.22118	TRIM2	2.62234	0.00837936
239529_at	6.54526	6.18522	7.26763	6.74569	7.2923	5.45107	3.2865	5.74514	4.70234	2.8402	3.25093	4.74331	1.29613	4.67212	3.56672	4.88764	4.81522	5.13803	DCANP1 /// TIFAB	2.62297	8.39469e-06
243415_at	6.38092	5.59916	6.68187	6.10401	6.90967	3.40454	2.6384	3.47871	5.22795	3.33881	2.15212	3.74148	2.64106	4.10939	5.61239	3.38698	5.36427	3.16076	---	2.62306	4.96355e-06
205804_s_at	6.94869	7.38408	7.71291	7.90895	7.9152	5.61717	3.74433	4.22524	5.1795	5.91895	6.61096	3.82987	3.59289	3.47107	5.42581	3.09599	6.74311	6.90646	TRAF3IP3	2.62309	1.24489e-05
209032_s_at	8.25449	8.6616	7.58822	8.96669	8.75392	5.55967	7.01078	6.83746	4.94558	5.95018	7.70933	6.11967	4.50627	5.26799	4.97908	6.95933	3.0952	6.74106	CADM1	2.62332	1.62823e-05
215647_at	3.4899	5.11373	4.45971	4.47686	5.33883	1.41787	1.44626	0.683741	3.41335	1.26843	0.317072	5.33974	3.69889	4.31916	0.70248	-1.2567	0.190804	3.83862	---	2.62352	0.000749289
237269_at	6.07426	5.91391	6.58405	5.22465	5.07901	2.65455	5.01862	1.93832	0.832931	4.8709	1.45959	5.45422	3.50239	1.93557	1.95021	4.84468	2.27569	4.23011	---	2.62381	0.000114725
205112_at	7.29896	7.09003	7.37413	7.02021	7.54355	5.48767	5.60034	4.8221	4.33752	5.31423	4.62656	5.08553	4.63237	3.5162	2.79948	4.16736	4.4628	5.48443	PLCE1	2.6241	1.89493e-08
228739_at	7.57791	8.03917	7.79202	8.25753	7.24947	6.01214	4.93109	2.00025	5.20922	5.71439	4.19105	5.08247	6.13876	5.77477	4.86516	5.57308	5.75509	5.81668	CYS1	2.62444	1.31542e-06
1559814_at	4.87678	4.67426	5.97658	5.96559	6.40516	5.50171	5.16607	2.59765	3.057	2.62842	1.62845	4.04383	4.31981	2.94924	2.66086	1.32855	2.2803	0.246955	---	2.62515	0.000223853
239330_at	5.60386	4.9903	6.02547	5.63372	5.13996	0.986739	3.41649	3.46216	1.21363	3.3906	4.9545	1.99986	2.98328	4.10973	0.67726	4.19033	1.07361	4.63062	DCAF12L2	2.62568	3.20442e-05
230900_at	3.86557	5.49665	6.55633	6.36458	5.72721	2.3623	1.42648	5.37614	0.518636	2.27316	2.53304	4.47974	3.00836	3.17125	3.32635	0.340619	4.51146	5.35401	CCDC110	2.62656	0.00198182
206513_at	6.56531	8.31806	8.00904	8.34766	7.73481	4.75315	5.98517	5.28984	5.79088	6.10486	4.77703	4.61132	4.83144	3.57073	5.48976	5.36026	5.94387	4.67653	AIM2	2.62691	0.00021152
235616_at	9.38648	8.60054	9.10172	8.59099	8.82521	6.82124	6.05747	6.56013	5.53718	7.03495	5.3782	6.37124	6.77823	5.14653	6.47706	6.74679	5.82448	6.82832	TSHZ2	2.627	2.81925e-08
228568_at	10.7523	10.8614	11.5267	10.6054	10.8865	7.92588	8.44423	7.97983	8.69153	8.40458	8.03537	8.13399	8.06578	8.87281	8.04617	7.1214	9.2383	8.92949	MYZAP	2.6273	7.18187e-08
226558_at	10.8522	10.2062	10.0838	8.01565	10.8264	7.74213	6.02204	8.79932	8.29644	7.50775	6.54071	7.72031	8.35846	8.39364	6.79601	6.75876	6.88009	5.97389	LOC105379273 /// LOC389834 /// MAFIP /// TEKT4P2	2.62843	0.00378483
1563217_at	5.6909	4.57088	6.30609	6.10663	6.57755	0.217851	3.35243	4.76954	1.57575	3.2658	3.8188	5.0034	5.33886	0.679154	4.7709	3.90577	4.1377	1.04956	---	2.62845	0.000517597
220620_at	14.1411	13.2806	14.3153	13.1052	12.7853	10.2329	9.50157	10.589	11.872	9.83167	12.7417	10.8078	10.6521	12.4076	9.11911	6.91076	12.9939	14.0012	CRCT1	2.62848	0.000511942
231980_at	4.75972	6.93347	4.95374	6.54676	6.31659	3.01275	2.46592	4.40947	1.95814	2.30889	4.19189	4.24621	3.26115	4.97519	3.65464	4.86968	1.54612	1.65576	DOK6	2.62853	0.00102941
1563494_at	4.84412	5.07917	5.28463	3.84793	5.79681	4.32215	-0.16537	3.59498	4.10457	1.42395	0.502534	2.5593	0.904735	2.21704	0.93757	4.34479	2.08038	3.61876	---	2.62858	0.000193665
204236_at	9.20196	10.6507	9.93541	10.269	10.4674	6.90624	9.17567	6.21056	7.92106	7.24569	7.7673	8.76324	8.54944	9.1701	8.91702	5.59694	5.2526	5.70562	FLI1	2.6294	4.30714e-05
214725_at	5.62486	5.67937	6.70636	5.08601	6.10985	2.72748	4.57019	2.81484	0.291014	4.30009	3.59939	1.31603	4.80638	4.66225	2.55802	5.27796	4.80876	0.00389003	SBSPON	2.63081	0.00025218
241861_at	3.84689	3.98708	5.20729	4.52817	3.55805	3.88675	-2.63129	3.88214	0.881195	3.96417	-0.865911	1.67374	-0.430509	2.12961	0.827982	4.24844	-0.950648	4.11343	SYCP3	2.63095	0.00202139
217371_s_at	7.34487	8.19361	8.01003	7.96737	8.90863	5.0951	3.6664	3.2174	5.57742	5.63952	5.2243	4.1848	3.24653	5.68014	4.20813	8.78741	9.38054	6.97672	IL15	2.63226	0.000450719
241871_at	5.45666	6.06811	5.97147	6.18258	7.45597	4.63769	4.6646	3.74277	4.6103	1.83001	4.73941	5.74708	4.61891	1.06267	4.64881	4.29198	1.1161	1.01171	CAMK4	2.63295	0.000330791
221004_s_at	8.21708	9.98164	9.48734	9.54848	8.46614	8.37515	7.52073	5.39991	4.23127	7.15253	4.26188	6.50818	7.86743	5.24713	7.84264	7.93555	7.13232	5.11188	ITM2C	2.63348	0.00020397
205316_at	10.8902	10.0081	9.56286	10.3848	8.5765	7.33888	6.72744	6.88586	7.56626	7.32425	4.89368	6.99696	6.60433	7.72551	6.89138	7.23802	10.4317	7.63317	SLC15A2	2.63391	0.000446334
202340_x_at	8.43344	8.16816	7.38161	7.20079	5.86897	3.77205	4.16623	7.36651	5.7923	4.1437	4.37889	4.26665	4.20574	4.23033	5.06527	3.43236	6.71132	4.56276	NR4A1	2.63412	0.00123102
236330_at	6.08463	6.19061	6.95445	5.59696	7.51571	1.82477	2.19039	5.13471	2.9042	6.87719	3.39306	4.98117	4.38718	2.83855	2.70339	5.34648	2.03959	5.22388	TM2D3	2.63428	0.000273717
1552727_s_at	7.47991	7.50441	7.45374	7.62423	7.05305	4.9643	4.2209	5.81748	3.19598	5.69054	5.3478	5.22654	5.50185	5.08644	4.97071	4.17746	5.923	2.12005	ADAMTS17	2.63514	9.91139e-07
220765_s_at	7.63734	7.77989	7.90626	7.58582	7.39061	5.1422	1.85196	6.28387	5.5003	6.0624	5.05752	4.98686	3.55399	6.56296	2.87184	4.4436	6.68842	6.31393	LIMS2	2.63538	3.15473e-05
235763_at	8.39872	10.8686	11.8732	10.6049	9.28609	4.06791	6.98516	9.63097	10.2429	5.68063	7.42335	5.09732	8.25176	8.36533	8.70945	6.73001	8.1867	9.03738	SLC44A5	2.63639	0.00790156
237753_at	5.65367	6.32441	6.22079	6.53059	6.85294	4.95713	2.20508	4.83678	1.68334	4.2853	4.69865	3.72145	2.67077	5.76185	4.31675	2.23499	1.73946	4.7129	IL21R	2.63768	1.64458e-05
212843_at	6.92264	7.24939	7.29219	6.90317	6.74433	3.11666	3.67919	4.99406	3.18856	5.31754	1.16247	4.36915	5.1427	5.58302	5.41187	5.63201	4.68325	4.70063	NCAM1	2.63918	5.84551e-06
230381_at	7.59281	9.57062	8.6079	8.6543	7.96738	6.41269	4.4918	5.06223	7.05911	6.93878	5.80818	5.27097	6.10221	7.19402	4.25877	4.44219	6.1692	6.69893	C1orf186	2.63944	0.000135016
214814_at	9.75911	8.97198	9.30376	9.28416	9.4808	6.76839	6.08759	7.08814	6.3312	6.9083	7.73817	6.60045	7.06984	6.02913	6.48819	7.45459	7.27529	5.52519	YTHDC1	2.63962	3.2076e-09
212686_at	7.24408	7.65052	5.62832	6.67442	6.70985	5.29322	2.53779	2.67249	3.04319	3.68081	2.75241	1.12578	5.48146	3.23452	2.31892	6.19123	8.43788	7.06034	PPM1H	2.64067	0.00143857
213413_at	9.09788	9.33498	8.61942	9.257	8.77509	6.59415	6.7125	6.11341	6.5388	5.72729	6.18304	6.99054	6.54152	6.36813	7.16041	6.73937	6.8058	4.40009	STON1	2.64187	1.00046e-08
206333_at	5.43375	4.55816	3.48447	4.46028	4.94604	1.71418	1.5724	0.98251	1.14444	1.64851	2.66875	2.99462	1.12684	2.68271	1.17198	1.22219	4.83652	1.38482	MSI1	2.64189	8.42728e-05
242849_at	6.72684	6.83428	7.25386	5.63566	6.75068	3.27146	4.68434	3.62771	4.93554	4.31102	4.23185	5.16745	4.90687	2.0643	3.52362	4.25893	4.38425	2.60942	---	2.64205	1.56473e-05
231382_at	6.46143	6.90056	6.81811	6.98451	5.90762	1.68163	2.24096	5.78829	5.10437	2.33491	5.54885	4.80165	2.43704	5.64986	2.6567	5.01416	2.80141	5.57763	FGF18	2.64233	6.12523e-05
223655_at	8.0547	9.07973	8.61945	8.15445	8.63529	7.1019	6.54891	6.97738	4.27184	5.88345	6.57731	6.50474	5.89121	6.61473	6.35238	3.2224	4.0611	6.2471	CD163L1	2.643	3.94667e-06
204288_s_at	10.6641	10.5266	10.2599	11.0553	10.3181	7.92626	7.90773	7.59675	8.28071	7.92943	7.3371	7.7364	7.51146	7.64214	7.4512	8.39051	10.0557	7.21625	SORBS2	2.64311	1.52201e-08
209543_s_at	8.11703	8.85137	8.41673	8.50837	8.01791	6.76539	5.00801	6.32176	4.98582	6.0437	5.56854	6.09993	6.79374	4.30165	4.71257	5.83377	6.10087	6.06926	CD34	2.64343	3.0481e-08
211336_x_at	6.39918	6.98949	7.61818	5.09628	7.06601	4.98263	3.31464	5.8291	4.12607	3.87505	2.74108	2.32622	4.70741	2.34775	2.68486	4.22332	4.04413	6.67192	LILRB1	2.64351	0.000841191
211911_x_at	13.4039	14.1561	13.9253	14.0544	13.5089	10.9446	10.8989	11.0841	11.146	9.75637	10.2467	10.7916	10.6686	11.1017	10.5366	12.6595	13.6072	11.713	HLA-B	2.64395	3.39457e-07
214889_at	7.82832	7.04758	7.80517	7.63315	7.48474	6.26976	3.16811	2.92585	4.1599	4.50989	4.77738	5.50826	5.62457	2.76799	4.30102	6.5609	7.59796	5.7185	FAM149A	2.64517	2.30949e-05
204580_at	8.58614	7.17611	8.79057	6.50694	9.74231	4.60309	5.0702	4.56774	5.06025	5.59839	4.44756	5.74326	5.44843	5.5134	5.01604	7.11736	8.02609	5.46847	MMP12	2.64655	0.00645281
214401_at	8.28253	8.20275	10.4742	9.06646	7.67677	6.52975	4.94476	5.86559	6.51003	4.93193	6.284	6.43751	5.53805	6.90805	6.28781	6.48643	6.5211	5.95721	PAX1	2.64806	0.00361517
1557746_at	4.82832	4.9679	5.51526	3.79694	4.81789	0.00633393	1.73764	2.24096	1.26105	3.48711	3.54335	0.0844725	0.300065	1.73617	3.59542	2.48517	3.24667	4.05315	---	2.64853	5.55802e-05
229199_at	5.97931	5.59559	5.87744	4.96519	6.29893	0.239031	4.33483	3.56747	3.31804	1.0497	3.80271	0.252779	2.47889	4.00377	4.84777	5.63534	3.68018	3.017	SCN9A	2.64887	0.000108349
205943_at	7.1996	7.07306	7.94612	6.21063	8.37465	4.82431	5.63797	5.92837	5.4841	0.805788	4.70747	5.27208	5.42733	5.81615	4.37601	4.20595	5.61978	3.14151	TDO2	2.64952	0.000326916
235276_at	6.80847	7.2649	7.7379	6.83961	7.47903	4.74884	5.62519	0.966061	3.77972	1.61325	5.6403	4.62118	5.96932	4.65398	6.09526	5.92651	4.5901	5.264	EPSTI1	2.64954	6.18812e-05
214624_at	11.6403	8.73389	9.46723	8.15617	9.47622	3.19705	4.34928	6.83429	9.24136	9.30328	5.84199	7.89104	6.32613	8.8029	6.93384	6.15354	6.32016	7.78521	UPK1A	2.65014	0.00644542
204796_at	8.18398	8.62759	7.92378	8.57192	8.32833	5.20071	5.0688	5.54182	5.94567	6.3413	4.74704	5.62194	5.11395	4.95163	4.95163	5.39347	7.11995	7.78733	EML1	2.65133	7.71466e-08
216235_s_at	7.50179	8.24536	8.07415	8.14185	8.23822	4.95971	6.02985	4.35229	5.67705	5.46278	6.24832	3.50116	3.96236	6.89786	5.78567	7.42516	3.23652	6.51369	EDNRA	2.65163	6.18293e-06
1554528_at	5.41926	4.33148	6.62113	6.91432	7.07382	2.73361	4.14901	2.33771	2.04324	3.02269	2.46506	2.71407	5.74064	3.82482	2.07888	3.96775	3.95857	5.40022	MAATS1	2.65383	0.00311563
1564139_at	7.0414	7.42549	7.04371	7.43401	7.41361	5.73262	5.00619	5.07698	1.14339	3.60558	4.33105	5.14857	4.3932	6.02367	4.68107	4.87405	4.98805	5.0234	A2M-AS1	2.65412	2.66952e-06
1564841_at	5.67564	4.89177	5.32623	5.23606	6.19111	4.86961	1.68934	2.34073	4.28148	4.81932	1.16111	3.40822	4.10377	0.515612	1.48795	3.11348	3.87871	0.852159	GABRA2	2.65482	4.99371e-05
1554479_a_at	9.89666	9.88253	10.1056	10.2268	10.2168	7.52663	7.11922	7.34901	7.45313	7.30225	6.49087	7.01218	8.25261	7.65528	6.69467	8.12802	7.95388	7.39148	CARD8	2.65572	2.20785e-11
242340_at	5.90475	5.43448	7.15418	5.78814	7.4818	2.46066	2.12578	5.09507	-0.222128	4.64847	5.20899	4.86587	4.84122	3.56821	1.60079	5.65185	5.27144	2.93276	---	2.65659	0.000948609
229435_at	6.33417	6.03671	5.96255	5.8156	4.35169	5.22165	4.50879	0.604166	1.20658	2.36768	0.474981	0.873577	3.06698	0.877116	4.97486	7.1652	4.95871	3.25352	GLIS3	2.65754	0.00154381
212315_s_at	5.82793	7.04182	6.62134	5.91767	6.54121	5.57058	3.35821	2.48081	3.38038	4.00013	3.77579	3.72602	4.15751	5.60052	3.13677	2.05485	2.86819	4.40734	NUP210	2.65791	3.61824e-06
205560_at	8.78943	8.85333	8.50057	8.77159	8.33382	5.76233	5.05438	5.97358	6.39386	5.78175	6.10046	5.92239	6.69208	6.48187	6.18556	6.9718	5.89629	4.67123	PCSK5	2.6584	4.29192e-10
213150_at	6.94992	5.74754	6.76369	6.30692	7.26577	2.94107	1.70562	2.34355	6.21748	5.48991	4.626	5.15964	1.85571	5.94246	1.88327	4.11873	6.45807	2.57952	HOXA10	2.659	0.000242025
210751_s_at	7.70805	7.37418	6.58046	7.53293	6.92259	5.34334	5.73768	4.74396	3.36875	4.10854	5.10961	2.70022	3.89416	3.75087	5.037	5.0463	5.08545	5.40213	RGN	2.65995	9.86732e-07
1563026_at	4.7708	4.76897	5.31533	3.03912	3.35762	1.95869	0.458172	1.61899	1.17364	-0.470129	4.88492	3.7896	0.397474	-0.201576	0.62396	1.37818	0.393306	4.66565	---	2.6603	0.00143613
1561181_at	5.77451	5.29025	6.49427	4.11542	5.21259	6.4096	1.08753	2.8135	2.66298	2.19991	3.32366	2.66751	2.43709	5.69248	2.64729	1.18511	0.927366	1.26009	---	2.66094	0.000611117
237656_at	4.61042	5.21302	2.96009	5.2348	5.72398	1.11922	1.29666	0.884246	5.13463	4.02279	1.21394	1.69149	2.09751	2.03383	0.991826	2.64293	1.48862	2.51571	WWC2	2.66128	0.00174737
227266_s_at	8.39828	9.33738	9.25482	9.31224	9.89892	7.4945	4.69154	5.699	6.16087	5.66661	4.47584	6.17842	5.73135	5.94043	5.61536	9.41387	10.9056	7.55183	FYB	2.66147	0.000245116
51158_at	7.94297	8.11179	7.86691	7.89984	7.81805	5.56689	5.31437	1.79871	3.95957	5.83288	5.79212	3.52271	5.69005	5.70873	3.91177	5.55055	9.345	6.46586	FAM174B	2.66182	0.000154699
1557615_a_at	5.13105	5.9532	7.21886	6.09362	5.45506	3.33624	1.29825	4.69821	1.86711	2.03591	2.95542	3.35211	2.83857	5.1536	2.79056	3.88589	6.17478	2.62209	ARHGAP19-SLIT1	2.66199	0.000214866
243356_at	7.29474	8.13023	7.179	8.12508	7.97742	5.96409	5.45713	5.60965	5.97147	6.24525	5.46611	4.53472	1.95881	6.20916	5.21437	5.79907	2.17351	5.42367	NEGR1	2.6623	1.88499e-05
243846_x_at	4.09624	5.24963	5.2416	3.43839	4.30853	4.27852	0.82122	1.23069	-0.12422	4.89564	2.53536	2.97728	3.35445	5.00846	-0.905629	-0.980227	-0.414268	0.774671	---	2.66288	0.00147005
207063_at	8.32414	8.20862	8.21701	7.85086	8.51773	2.2274	8.38514	3.91666	8.10614	4.20692	8.86448	8.1807	1.42836	7.01082	2.25755	8.07507	0.819341	8.80571	TTTY14	2.66334	0.0098212
1556698_a_at	7.37383	7.77467	7.22649	7.20407	7.30748	5.78536	4.21715	3.06771	4.95569	2.50001	5.59211	5.09395	4.90124	6.51208	5.26199	4.42021	2.97069	5.99478	GPRIN3	2.664	3.21593e-06
210079_x_at	7.01617	6.87423	7.32365	7.06966	7.23247	4.76104	4.85973	5.13373	3.83828	4.88297	2.71864	3.70893	4.88402	4.26811	4.72164	4.80177	4.29593	4.82154	KCNAB1	2.66506	9.94368e-10
1556826_s_at	5.42722	5.19257	5.86843	4.7919	5.8658	4.14511	2.34696	1.2593	1.67238	3.18865	1.65924	3.28988	2.74539	2.01935	2.84256	3.92626	3.90985	2.92163	DRAXIN	2.6656	9.65702e-07
233040_at	6.82404	6.41575	6.85288	6.16343	6.76046	4.39217	3.90254	5.24585	2.35637	5.64927	5.60794	4.72793	1.91334	1.51692	3.66268	4.27305	3.86194	4.06894	PLEKHA5	2.66647	6.40567e-06
241412_at	9.10425	8.56698	8.98359	8.75553	8.31079	6.08577	5.69039	5.19667	6.01273	5.79177	6.05097	5.34213	5.93406	4.20997	4.79178	6.72148	10.1704	7.01071	BTC	2.66662	1.62721e-05
214927_at	7.89136	8.40616	8.07726	9.08868	8.47526	6.32472	5.17646	4.37492	5.73199	5.70803	5.72963	5.82644	3.92914	6.01504	5.56294	5.30016	9.08574	5.58115	ITGBL1	2.6688	4.19469e-06
235527_at	5.17451	4.98089	5.06452	4.64474	5.51461	2.77492	1.52346	-1.04871	3.33884	3.85957	2.67118	4.22066	0.472592	-1.16618	2.54594	6.13188	1.99552	3.96736	DLGAP1	2.66916	0.000580459
234105_at	5.92907	5.40322	3.28721	5.67598	6.40593	4.83333	3.70885	1.78768	0.517729	0.171207	1.89375	4.57567	3.81538	0.771294	3.34815	4.05619	0.528771	4.70762	---	2.66985	0.00381343
202192_s_at	9.61866	9.49933	9.42271	9.49535	9.45883	7.29666	6.24561	5.09381	6.85135	6.7877	8.1206	5.35089	7.29941	7.5058	6.38592	7.92459	7.13247	6.783	GAS7	2.66991	1.29203e-07
219970_at	9.06292	9.23873	9.16933	9.17413	8.90605	7.59363	7.5397	6.12664	7.38917	5.41621	5.85738	6.19469	6.08477	5.39626	7.1526	6.87305	6.51831	5.57887	GIPC2	2.67014	1.9385e-08
203685_at	8.84354	9.05147	9.09129	8.81922	8.53601	6.2894	6.14122	4.7872	6.23305	6.24851	6.05517	5.41211	6.62915	6.31929	6.51434	7.75286	5.72524	6.46707	BCL2	2.67026	1.33523e-09
201495_x_at	6.38394	6.61612	6.21292	6.53976	5.24843	4.10847	3.65399	3.07801	3.39854	4.04519	3.69176	3.47055	2.82985	4.12234	3.75306	3.49349	2.37612	3.8636	MYH11	2.67062	3.80874e-05
207276_at	5.06154	4.40386	4.03413	5.86717	3.8961	0.27965	0.0152121	1.94096	1.76715	3.10217	3.76492	2.55868	1.58928	1.75655	2.84376	3.49234	1.27328	1.37362	CDR1	2.67121	0.000221525
38964_r_at	9.2277	10.3082	9.58188	9.91884	9.56289	6.92966	7.22057	6.43096	6.05054	7.3622	7.50236	7.17086	7.02274	7.71882	7.34986	7.43675	7.47748	5.95883	WAS	2.67132	5.40508e-07
206643_at	7.354	9.39859	6.79905	6.82956	5.89687	4.21983	1.73695	5.86542	4.8263	4.49363	5.14925	2.7122	2.56348	6.4165	3.25122	4.62171	8.54952	5.18612	HAL	2.6716	0.00584948
204683_at	8.82593	8.90314	9.26423	9.02176	8.51001	6.64858	5.96701	6.57249	4.2959	6.52693	6.38499	6.76406	5.93953	7.31046	5.78734	6.37889	6.04529	6.41159	ICAM2	2.6717	4.03334e-09
237582_at	6.78722	6.5002	7.263	6.19481	6.89714	4.13968	2.6403	5.82663	2.61098	5.21299	4.91551	3.08354	5.1595	6.25846	2.66934	3.45097	2.55685	4.20025	LOC105370478	2.67271	7.23118e-06
205794_s_at	8.24122	7.87009	7.96376	8.19641	8.23698	5.98354	5.15457	5.52302	6.27512	5.68627	5.07185	4.63191	5.35634	5.81031	3.9831	6.51024	5.23433	5.35065	NOVA1	2.67313	9.45978e-10
237735_at	5.84653	6.00191	6.79446	5.98918	5.47638	2.49646	4.12844	3.68199	3.38451	3.69158	3.43583	4.18494	2.85601	3.37501	3.72382	2.64409	2.20019	3.71467	CCDC37-AS1	2.67419	3.20706e-06
235382_at	6.25598	5.66175	4.30971	4.20413	5.97984	1.05561	4.13748	2.52321	3.74927	5.61124	1.45012	1.56457	4.0657	0.373286	0.925392	2.02247	4.97521	1.44969	LVRN	2.67434	0.00103583
230372_at	7.87515	8.01631	8.42934	8.75186	8.16262	5.96017	4.95634	5.07755	5.37174	6.05397	6.209	2.41067	5.343	5.1545	4.9194	6.62362	8.32645	6.03719	HAS2	2.67447	6.47895e-06
210755_at	5.46954	5.60813	6.58785	6.52897	6.00212	4.66527	3.53731	1.94505	4.47668	1.05728	4.54371	1.40005	1.05339	3.95647	2.97605	4.76965	4.97956	4.37037	HGF	2.67541	3.76273e-05
223475_at	8.56358	8.5059	8.11616	9.51644	8.70069	3.07397	7.17487	4.49265	7.16393	3.63732	2.64471	6.27589	5.76285	6.94892	6.46746	8.34851	8.15786	7.91407	CRISPLD1	2.67571	0.000362804
206606_at	5.53511	4.58634	4.68609	4.74825	4.81264	1.39813	0.658097	3.09447	1.0054	4.47664	1.29337	2.28499	2.84179	2.53409	1.73105	2.33928	2.76041	2.15225	LIPC	2.676	4.40488e-07
206960_at	5.88692	6.56291	6.62611	6.82542	7.29191	3.23851	3.61954	3.75661	5.21589	2.49884	3.39823	4.22686	5.21835	4.92313	2.75414	4.44316	5.10606	3.11463	LPAR4	2.67604	2.48222e-06
1562528_at	5.04546	5.26709	5.40092	5.65947	4.9944	-1.82982	3.41773	4.87096	3.96514	4.5784	4.7908	4.74148	0.748461	4.32815	0.854395	1.2667	2.1279	-0.105939	---	2.67698	0.000952931
201069_at	11.6538	12.0381	10.8356	11.045	11.5621	9.70102	8.64693	7.68198	8.25398	8.33835	6.81998	9.31322	9.49708	9.52485	9.75634	10.6873	7.93199	7.58591	MMP2	2.67775	2.80545e-06
215619_at	3.29384	3.38073	4.60421	3.87847	4.6901	0.670478	-0.193305	3.95702	1.14685	-0.0602469	0.76528	3.49626	-0.101443	1.41213	0.368712	3.07387	0.970191	1.28611	---	2.67778	5.80065e-05
227238_at	11.4209	10.6796	11.3174	11.7827	11.6062	9.00446	8.54165	9.34398	10.5088	9.83844	6.96348	8.37201	9.86951	8.14753	8.22646	6.30833	9.21575	8.54286	MUC15	2.67801	2.15799e-06
214492_at	6.35184	6.75633	6.61339	6.47812	6.48633	2.80277	3.40961	3.21866	5.02286	3.3686	5.39402	5.99652	2.49508	3.87952	2.71083	5.36737	3.18008	3.31687	SGCD	2.67852	2.0178e-06
240845_at	5.35785	5.01582	3.94301	3.12864	6.04138	1.16659	0.415975	4.02181	3.63506	4.50831	0.569491	1.96709	3.23288	1.70717	-1.54036	1.80215	3.5015	1.23818	EVI5	2.67997	0.00290734
243842_at	7.17973	6.31934	7.42512	7.39892	7.55035	3.58734	2.28806	5.2751	5.49018	4.76738	6.20311	2.60748	4.45485	2.85886	4.39171	6.03221	6.32848	4.14104	N4BP2L1	2.6804	1.52245e-05
1563601_at	6.12713	5.59633	6.72812	4.29696	6.13911	4.25859	2.48713	2.43536	1.06205	2.62286	5.48081	1.22583	2.21773	2.97741	5.4114	5.16555	1.04488	3.87309	---	2.6804	0.000695607
1552480_s_at	4.30757	5.56167	4.56517	5.22153	5.88025	3.29262	3.72011	3.11367	2.38289	4.08041	4.05671	4.15518	-1.4066	3.81782	-0.333153	1.07813	2.98116	0.599889	PTPRC	2.68117	0.0003414
1562317_at	4.03647	4.9591	4.79862	3.87367	4.87986	1.34449	1.73847	0.253263	2.91569	1.89332	1.89278	3.94037	-0.395929	2.3781	1.46738	1.79693	4.06616	0.465504	FAM186A	2.68212	1.21492e-05
206133_at	7.9535	8.31718	8.60758	9.1809	8.57071	5.04578	4.70401	4.25724	5.54105	5.42038	5.80462	6.19773	5.42839	6.37847	3.12385	8.16131	9.03908	6.85543	XAF1	2.6831	4.29753e-05
1556643_at	7.18728	7.3871	7.24161	7.53914	7.6325	5.23992	5.2148	4.25789	2.60585	5.99357	5.29755	4.22669	2.13445	3.61596	5.39076	5.49511	6.302	5.50569	BISPR	2.68366	4.6543e-06
229964_at	8.44638	7.76172	7.76239	7.94807	6.62407	4.34602	5.19037	4.91791	5.1203	5.76265	5.04797	5.39273	4.10518	5.28272	4.21201	4.76188	5.14605	6.02849	C9orf152	2.68435	0.000156216
216950_s_at	6.96951	7.88961	7.39651	6.98926	7.85406	1.44774	6.21811	3.28366	3.16387	5.42792	6.14176	5.57243	4.63502	6.19219	5.81838	4.19379	6.02393	3.42992	FCGR1A /// FCGR1C	2.68527	3.21962e-05
1568768_s_at	6.62817	6.91745	6.96365	6.54605	5.33697	5.25042	2.27104	5.3696	4.48821	3.83106	4.78864	2.84768	1.3759	3.3039	6.06576	1.75484	2.866	5.08818	BRE-AS1	2.68606	9.09691e-05
229012_at	7.89132	4.9134	7.20169	7.31574	6.23686	6.20231	5.58475	1.60725	1.20821	5.33762	2.51116	1.99204	2.04131	4.87523	5.6067	5.30364	4.40762	5.63873	C9orf24	2.68745	0.00326899
206484_s_at	7.2012	7.17127	6.06774	6.92939	6.5651	1.97001	5.03518	5.51455	6.34959	3.83257	2.45391	3.5238	4.62529	4.54839	3.38318	3.43881	4.78427	3.83092	XPNPEP2	2.68767	4.716e-06
241567_at	4.54899	4.11956	4.72159	3.57811	2.29816	0.264596	3.92867	0.903578	0.1396	0.860049	-0.0703605	0.14952	2.50162	0.7589	1.33805	1.76562	3.08794	-0.475334	---	2.68771	0.000821533
209827_s_at	7.90401	8.7651	8.61264	8.70654	8.89503	6.14063	5.44503	5.81218	5.23952	5.70712	6.26349	4.36537	5.56915	6.97773	6.16534	6.92002	5.969	5.97273	IL16	2.68841	1.08693e-07
204519_s_at	11.0465	10.4819	10.6388	10.8874	10.3573	7.82318	7.95196	8.45183	7.23689	9.0094	7.23555	6.85639	7.86475	7.83888	8.10817	8.39619	8.977	8.16303	PLLP	2.68905	2.28876e-09
211829_s_at	4.71924	4.72648	2.15763	5.38486	5.22547	0.883308	1.89825	3.43472	1.36754	2.32958	4.65298	0.558072	0.470094	1.25502	0.920903	2.05641	0.685626	2.26828	GPER1	2.69037	0.00559308
1553072_at	9.78385	8.66441	9.44034	8.83046	8.30098	6.93529	5.14553	6.81528	6.95534	7.43132	7.39976	5.98796	5.7911	7.38029	5.33167	4.85485	5.19328	6.85423	BNIPL	2.69048	1.26466e-05
1556471_at	6.11616	7.04973	6.24768	6.77787	7.06308	4.0792	2.10913	5.38478	4.44821	4.53391	2.89699	4.84241	5.93272	5.71337	3.28119	3.56023	2.58652	2.1164	SCML4	2.69052	7.87572e-06
239984_at	5.49224	4.73807	6.33391	5.64483	5.74264	2.80126	2.77867	4.36682	1.43606	3.11252	4.0445	3.47558	2.37915	2.55483	4.26491	0.767824	3.19297	2.51992	---	2.69072	8.35808e-06
219993_at	6.7576	7.82818	7.65065	7.64226	7.29487	5.16304	4.78795	5.70499	4.14286	5.9782	5.6536	3.0199	2.03386	6.19123	5.50097	3.06212	4.77736	5.6336	SOX17	2.69243	6.4313e-06
208109_s_at	6.82346	6.74999	6.48803	5.72878	6.11086	4.24976	5.77128	4.8913	5.19496	4.11936	1.98141	3.16614	0.714399	5.45791	2.65524	4.13204	4.61123	0.972693	LINC00597	2.69425	7.60069e-05
229254_at	8.28377	8.04517	7.51356	8.83226	7.17235	4.68784	4.88892	5.71567	3.94173	6.10474	4.7316	5.32957	4.80539	5.5564	5.25697	5.21519	6.99217	5.34119	MFSD4	2.69501	5.1974e-05
234519_at	6.11687	6.37455	7.06776	5.8471	5.59581	2.50627	3.38152	3.04473	2.85254	3.40588	3.34327	5.00401	2.1945	3.63025	2.49354	3.00475	4.96805	5.72755	NOBOX	2.69605	7.78833e-06
205253_at	8.04111	7.45295	5.241	7.3952	7.14675	6.54533	5.96786	4.97602	2.08685	6.60091	3.26912	3.36109	4.14312	3.54615	5.29759	2.66578	5.95293	2.25381	PBX1	2.69643	0.00162312
226603_at	9.54832	9.4023	10.4566	10.0257	9.90004	6.90875	7.34582	7.04836	7.20395	6.52621	7.04228	6.47691	6.77914	6.7312	6.16838	6.63828	11.0491	7.28927	SAMD9L	2.69678	2.98721e-06
244170_at	2.3122	5.98891	5.76475	5.07807	4.9464	2.6311	0.366924	0.0119249	0.405557	4.21523	3.88536	3.82654	1.36983	1.92968	2.38004	0.485839	1.57517	4.46569	RAB3C	2.69892	0.00941035
244485_at	6.46586	7.95869	7.97932	7.68572	7.81334	5.11158	4.61029	4.89885	2.63322	5.73161	4.75562	5.91625	4.60953	5.97063	4.85222	4.47086	4.67941	5.21715	HLA-DPB1	2.69926	2.78312e-05
228912_at	4.18308	6.1732	5.61425	5.39134	5.71905	3.45581	1.61984	2.89749	1.95118	2.90458	2.90601	3.68639	2.30842	3.29762	2.86473	2.90612	2.17255	2.34565	VIL1	2.69954	0.000318847
205236_x_at	9.47129	9.13028	8.51291	8.65759	8.77174	6.11375	6.06145	6.64204	5.67937	5.25333	5.93883	6.54194	5.72585	6.71042	6.62115	6.79555	6.54119	6.09285	SOD3	2.69971	6.22876e-07
215363_x_at	7.07818	6.756	6.57335	6.97616	7.01384	5.12781	2.34973	2.50645	1.44922	4.79476	2.93612	5.57446	5.35274	5.23058	4.57474	2.08403	6.4546	5.89035	FOLH1 /// FOLH1B	2.70061	7.28491e-05
227233_at	6.53709	7.49609	7.19975	7.35787	7.11625	3.626	4.80839	4.44071	3.81418	4.50332	3.0908	5.60541	0.68912	2.68737	4.84503	7.65865	7.537	4.41277	TSPAN2	2.70151	0.000195659
209940_at	7.20911	7.25996	7.3591	7.19285	6.86601	2.51028	3.85772	6.34058	3.18411	3.89475	3.51981	2.74812	4.85835	4.27104	6.08904	2.76772	8.04797	6.09546	PARP3	2.70164	8.75717e-05
214318_s_at	6.3754	7.69051	7.3615	7.11512	6.91324	5.12646	2.06025	3.99826	4.80914	4.71748	3.6229	5.33928	3.95681	4.71508	5.01228	5.46004	5.9676	2.27605	FRY	2.7018	4.40625e-06
224836_at	11.8433	11.5572	11.6396	11.0172	10.379	7.81266	7.89066	8.2655	8.69169	8.30774	8.52581	8.14731	8.44177	8.31784	7.87033	9.03694	10.962	9.33859	TP53INP2	2.70197	1.30285e-05
209198_s_at	6.77728	7.54178	6.92721	7.1693	7.19538	4.27636	4.81865	1.48718	5.07528	5.35882	3.39423	3.3975	5.1968	5.70471	4.58248	4.95306	5.69871	3.51347	SYT11	2.7024	1.73639e-06
209140_x_at	14.2768	14.6009	14.6123	14.5915	14.2885	11.1176	11.4484	11.4662	11.6411	10.9008	9.96452	10.7663	11.647	11.7826	11.3759	13.2437	14.4667	13.2063	HLA-B	2.7027	2.30678e-06
204007_at	8.35909	8.25958	7.90192	7.35619	7.77563	4.86328	4.92185	5.51134	5.03761	4.58142	6.10595	5.82877	6.05807	5.11036	5.43933	4.55912	4.54789	5.37425	FCGR3B	2.70439	4.32763e-07
1558496_at	2.62775	4.91488	6.15632	5.25617	5.7597	2.14398	-0.237013	4.20196	0.486251	3.29743	0.853357	2.92444	1.52737	1.71774	4.25117	1.10172	3.21279	3.59837	LOC100505609	2.70607	0.00672199
223854_at	7.31655	8.14593	7.77543	8.30359	8.01855	5.3487	4.32388	5.70702	4.31107	5.4131	5.36246	5.77023	5.49236	5.97547	4.2035	5.77186	4.42765	5.55103	PCDHB10	2.70752	9.87333e-08
221697_at	7.50674	7.65173	7.78303	6.49964	6.94099	4.70573	4.93902	4.74489	1.93096	5.72072	5.45455	3.31002	4.46639	5.81321	5.40794	3.87287	4.77611	4.24184	MAP1LC3C	2.70841	4.86957e-06
224126_at	3.78997	4.3596	5.27853	3.08838	4.15555	4.1101	-0.286304	1.36351	-0.511074	4.11736	3.69541	3.68873	-1.44379	0.899717	0.883777	-0.490051	-0.943694	3.44988	SLC10A7	2.70875	0.00117172
226433_at	5.58604	5.69708	6.1437	6.27217	6.47378	4.02963	1.71273	2.2993	3.45968	3.30087	4.50722	2.78058	5.5651	3.8808	3.0879	3.34318	1.3789	3.88942	RNF157	2.70876	1.10199e-06
211794_at	6.55324	7.06421	3.94239	6.38654	7.77138	3.38351	2.38145	3.04091	2.24297	3.32681	1.79344	4.84087	3.1761	2.92378	3.8359	2.79786	7.64536	5.82217	FYB	2.71193	0.00852079
205373_at	3.52942	4.94587	6.2446	5.86638	5.322	2.52467	1.31417	2.02166	1.77522	5.85079	1.5201	2.75896	1.65741	2.95819	1.26165	2.71416	3.65157	2.09444	CTNNA2	2.71219	0.00132703
213240_s_at	15.8791	15.5249	15.8757	15.5714	15.4781	13.5496	11.2426	14.7114	13.4238	14.2139	13.2823	13.691	13.8761	11.6103	12.0035	9.79662	13.8055	13.1843	KRT4	2.7127	1.06404e-05
219042_at	6.73299	5.22108	6.38394	6.10015	5.66186	3.4175	2.86437	3.04914	1.66375	3.78721	3.50382	2.75166	4.62264	3.21268	2.99879	5.08747	2.82081	3.2065	LZTS1	2.71336	1.2513e-05
205259_at	8.6135	8.98009	8.51282	8.77021	8.74919	5.76291	5.70982	6.63508	6.54981	6.90455	6.15768	5.90788	5.3116	4.89409	5.6336	6.72078	6.68801	5.26323	NR3C2	2.71447	4.59553e-10
212558_at	10.5117	11.3116	10.2614	10.661	10.1122	8.09215	8.07168	7.70175	7.66967	7.55137	8.00348	7.81397	8.06526	8.14013	7.5611	7.4332	8.08136	7.94735	SPRY1	2.71522	7.03816e-05
228737_at	6.74133	7.2755	6.98634	6.31919	6.64917	5.26928	1.64975	3.40081	3.20627	2.21353	5.48234	0.827656	4.08771	1.93701	4.441	9.65515	6.21107	4.63604	TOX2	2.71603	0.00123909
223204_at	11.6035	12.7459	12.0384	12.054	12.3559	9.45799	10.2302	9.90386	10.5833	9.5943	8.34492	10.5886	9.38634	9.4415	10.3206	9.1106	7.82835	7.9702	FAM198B	2.71641	3.72151e-07
206974_at	7.08169	8.26485	7.67949	7.69601	8.08215	2.08502	5.14316	5.66419	5.50007	4.72868	6.28731	5.51643	4.75405	5.84288	5.45334	5.45379	5.96956	3.17434	CXCR6	2.71677	2.77443e-06
224549_x_at	11.6935	10.8543	12.3749	10.3759	11.0585	10.5945	8.50956	8.74519	9.21951	9.45234	8.17391	9.27391	8.64631	7.86925	8.84214	7.7114	7.28629	6.87459	---	2.71765	0.00014705
228956_at	7.7586	7.10133	7.70509	7.80759	7.2959	4.55844	5.79822	3.6164	4.85152	5.40887	5.361	7.67666	4.67854	4.60912	4.91569	6.15055	4.94935	0.0333701	UGT8	2.71772	9.3003e-05
227703_s_at	9.26582	9.62276	9.29911	9.74125	8.7784	6.70156	6.46797	6.22934	6.37781	6.92751	6.06159	5.66101	6.90425	6.45845	6.55587	6.35935	8.95622	6.43701	SYTL4	2.71855	6.30121e-08
215181_at	7.45362	6.71734	6.72897	6.70904	7.58655	2.78283	3.33607	5.67753	5.70997	5.90832	3.4073	5.91187	1.82265	6.30778	3.73252	5.06157	3.05897	3.43833	CDH22	2.71943	2.20012e-05
1569136_at	5.8045	5.63476	6.61593	6.25505	6.42132	3.1812	4.01314	4.21873	-0.0768889	3.65855	4.89605	4.03294	4.52573	4.7897	5.14915	2.59302	-0.637558	4.20401	MGAT4A	2.71956	0.000151873
218858_at	10.1648	10.491	10.0381	10.7986	10.0474	8.6003	6.17317	8.39026	6.82575	7.98598	7.28198	6.65851	7.57618	6.48071	7.11929	8.70686	8.37445	8.47317	DEPTOR	2.7198	5.86815e-08
204152_s_at	8.20929	8.20948	7.68734	7.93111	8.02331	4.7414	4.08918	3.93376	4.99053	3.63564	5.81259	6.30452	5.6629	6.20104	6.05953	5.87808	5.24207	6.24035	MFNG	2.72045	7.54655e-08
209081_s_at	9.5351	10.1574	9.29504	9.21357	9.33619	7.33065	7.52061	6.07023	6.67483	8.41027	3.62621	6.93395	8.2225	4.56252	8.42369	7.21587	6.82061	6.41123	COL18A1	2.72106	1.16199e-05
236650_at	5.61363	4.97048	5.72283	4.08861	6.13303	4.41502	0.646624	1.94811	0.524264	2.31423	4.28814	2.1272	3.5324	4.94159	2.5853	1.61946	4.46683	0.190931	---	2.72109	0.000286062
1558820_a_at	8.17868	6.74147	7.02912	7.48045	7.39604	6.04344	2.40373	6.03154	1.48666	5.07164	5.52374	4.7586	3.72058	5.87329	5.1345	4.16173	4.75504	5.40346	CCDC178	2.72146	2.02206e-05
222072_at	6.1618	6.43383	7.2276	7.05979	4.76121	5.55795	5.20049	2.95726	1.98207	3.39217	3.27626	3.82341	2.23122	3.58021	4.856	3.24582	2.59206	4.19953	ADD3-AS1	2.72158	0.00086877
220413_at	9.58981	9.25416	9.39749	9.20275	9.10433	6.89396	3.64702	6.34075	7.79581	7.62987	5.15703	5.72006	6.76001	7.89428	6.29112	5.615	9.14749	6.75037	SLC39A2	2.7218	1.13059e-05
222271_at	9.30392	7.52587	8.79111	8.33429	7.89399	6.56979	5.49121	6.75843	3.73652	6.38059	6.24991	5.41119	6.391	5.40119	6.4835	3.79788	5.94211	4.80097	LOC105371267	2.72258	5.5964e-05
214608_s_at	7.07592	7.5649	6.79893	7.25087	7.5024	3.86097	6.39274	5.70893	5.8817	5.88112	3.56277	3.01239	3.28183	6.29404	5.33636	2.08957	3.756	3.64506	EYA1	2.72295	1.32495e-05
1561854_at	3.97998	2.93187	4.41349	4.78243	1.34721	-0.536378	-0.515604	-0.00303285	-0.683623	1.55959	0.773912	0.593975	3.70745	0.246834	3.18139	0.247441	0.168385	1.23799	---	2.72343	0.0067616
211323_s_at	8.19623	8.21009	7.55285	8.14477	7.86064	5.27232	3.12468	5.44609	5.17992	6.89361	5.36806	5.58013	5.80219	6.48334	5.32241	5.69157	3.89051	4.42873	ITPR1	2.72495	1.591e-07
203710_at	9.31333	9.56041	9.29627	9.60554	9.04214	5.72434	6.61588	6.43808	6.04244	6.78225	5.83334	7.90736	5.80772	6.57745	7.5559	7.22815	6.82308	6.93488	ITPR1	2.72732	8.78764e-10
238845_at	3.67596	5.19476	5.71545	4.77248	5.44681	1.52722	4.86439	0.703632	3.65464	2.05377	2.13609	3.04515	3.10507	0.739934	1.34942	3.18832	1.86136	0.800579	SLC30A4	2.72805	0.000156944
1564690_at	3.90085	3.84342	3.75601	4.53041	3.33334	-0.52824	0.981853	-0.493703	3.44343	2.8489	1.51526	4.30753	2.97464	-1.30365	0.583519	-0.127841	0.0862403	0.584482	---	2.72877	0.000100654
1564970_at	5.32164	4.35214	4.8974	5.1186	4.72448	3.53758	4.37678	-0.222128	1.59603	3.3181	4.63343	1.71233	1.92699	0.656634	4.0583	0.36614	0.261471	1.77733	SETDB2	2.72909	6.13327e-05
1559807_at	5.17259	5.5864	6.47643	3.59919	5.45118	4.49426	1.82481	2.06953	2.49631	0.16092	1.84495	5.03725	0.119024	4.37354	1.31904	1.47389	3.92348	3.72415	---	2.72938	0.00135448
232531_at	7.23177	6.92964	7.58122	7.60971	7.15451	6.25634	1.55685	4.4286	5.09624	6.49684	2.36457	4.56217	5.63804	6.06207	5.37082	1.55846	3.98376	6.05977	EMX2OS /// EMX2OS	2.72948	9.45097e-05
239118_at	6.50198	6.10084	6.29193	5.52	6.29522	3.21768	2.8518	3.19281	4.75706	5.15532	3.10959	2.94161	1.86711	2.46451	4.51295	2.49838	4.45235	3.3202	KCNA2	2.73112	2.84182e-07
211709_s_at	8.25322	9.14452	8.3405	8.85737	9.13137	5.35537	6.3421	6.4463	7.22227	5.33401	6.12253	3.52851	5.88963	7.12071	3.72312	6.25164	7.04976	7.79473	CLEC11A	2.7315	4.48178e-06
217194_at	3.34224	4.65642	4.53221	4.37966	4.71553	1.3961	-0.380446	-0.161169	2.6908	-0.0972704	1.97122	3.95179	3.97744	-0.605815	4.02301	3.12211	-0.772259	1.59106	---	2.7324	0.000215633
211799_x_at	11.2186	12.598	12.2842	12.727	12.4025	9.73858	9.44568	8.88868	9.20487	9.8069	7.18024	9.0985	8.95126	9.48936	8.57502	10.9863	12.0982	10.213	HLA-C	2.73248	1.38321e-05
214735_at	7.57256	8.32514	8.03099	7.80459	7.97333	6.03261	4.78357	5.76939	5.3364	6.0503	5.20726	4.51764	4.71077	6.05412	5.35534	2.87196	5.81945	5.19143	IPCEF1	2.73361	2.9234e-08
229619_at	7.11225	6.65327	6.6884	6.54085	7.07545	4.32216	2.87478	3.44074	2.47864	6.19168	6.2846	3.34738	5.51846	3.93205	2.61372	5.56269	2.92362	3.55027	FOLR2	2.73398	7.3515e-06
230519_at	5.93907	6.61574	7.46287	5.07631	4.83377	2.06119	2.33965	3.61897	4.41745	3.59732	4.04217	2.66512	2.32909	3.24187	2.40349	2.45857	5.81192	3.2805	FAM124A	2.73422	0.00183598
230264_s_at	10.9304	11.3132	11.4886	11.3859	11.5138	8.61801	8.96391	8.49095	7.71885	9.26663	9.05173	9.51047	8.59931	8.03818	8.41666	9.56831	6.94601	8.50591	AP1S2	2.73447	2.37005e-09
213745_at	5.643	5.54695	5.15319	5.29845	6.50423	2.22879	4.89456	4.94681	0.0943712	2.04152	0.881665	5.16178	0.517225	3.88076	4.53299	1.24208	3.57032	3.61238	ATRNL1	2.73645	0.000162542
209897_s_at	9.84359	9.49581	9.59564	9.53879	9.56461	6.24219	6.72554	6.83139	7.84875	6.11627	6.59911	6.83588	7.29522	7.2173	6.99304	6.49064	7.51751	6.6103	SLIT2	2.73668	8.2268e-12
228653_at	10.1907	9.92444	9.67922	10.0069	9.18745	7.71818	6.85932	7.48493	7.85685	8.13207	6.21838	7.0911	7.28785	7.87557	7.21595	4.65807	6.42206	6.97	SAMD5	2.73694	1.64507e-07
205128_x_at	10.2111	9.6647	10.6773	9.42391	9.77836	7.93803	7.16934	6.93913	7.47137	7.23035	7.66524	6.86747	7.68283	7.51934	8.5487	6.64261	5.6284	6.47918	PTGS1	2.73707	1.93401e-06
205884_at	5.91532	7.12314	7.45028	6.85892	7.41104	6.01287	6.35626	2.43542	5.67029	1.90504	-0.948141	4.84376	4.51942	6.29267	4.57705	3.92959	4.89431	4.30037	ITGA4	2.73721	0.000554843
218921_at	8.69218	7.90889	8.35498	8.5028	7.98208	3.0101	4.94969	5.89163	5.53327	6.28832	6.26317	6.24003	5.12077	4.53851	6.00749	6.11277	7.83233	4.37308	SIGIRR	2.73733	1.33038e-06
239260_at	6.64062	7.55812	7.67909	7.56985	7.60681	5.28979	5.01329	4.13228	5.06352	4.40769	5.70655	2.33854	4.94038	4.78762	4.00737	4.5848	4.81778	5.66365	CORIN	2.73757	3.26169e-07
205147_x_at	8.09107	8.65194	9.03197	8.20993	8.87609	5.79313	2.38899	5.24811	6.38607	6.10541	5.61324	6.12819	6.2043	6.91509	6.22017	5.43646	6.76599	6.64144	NCF4	2.73785	1.39634e-06
242134_at	7.0375	7.5423	7.33375	7.81526	7.03072	2.63287	4.52194	5.03129	3.19733	4.30097	4.71417	5.48172	4.74728	4.15351	4.11932	6.12389	5.30786	5.65042	---	2.73786	1.39865e-07
214082_at	7.94232	7.90233	7.48832	7.66541	8.03494	3.63376	5.3159	4.10815	6.27102	5.98392	5.74448	4.09575	5.3944	6.09093	6.0227	3.64759	6.44171	3.1429	CA5B	2.73796	1.23177e-06
209539_at	9.31954	9.90431	9.73912	9.73581	9.93614	7.53209	6.69762	6.83639	7.12292	7.00575	6.7541	6.86009	7.0665	7.47845	6.76385	6.92991	6.70836	7.10052	ARHGEF6	2.73802	3.05316e-08
210073_at	6.68755	7.40492	7.21355	7.30684	7.52093	3.62758	5.06418	3.97981	1.78655	5.82583	4.42206	3.41397	4.85811	4.48821	4.05414	5.69616	5.5909	5.54252	ST8SIA1	2.73829	8.64596e-07
1568644_at	5.68876	5.23293	5.9593	5.30923	5.37186	-0.0696033	0.574247	4.23743	3.29215	5.55562	0.950543	4.84879	2.32046	-0.559792	3.66156	2.02169	4.40714	4.82181	ZNF208	2.73841	0.000397095
238605_at	4.26439	5.39537	5.24989	5.07229	5.11052	4.45502	0.52657	1.04082	0.492417	1.70341	1.16343	4.66262	0.953898	2.67362	3.80181	3.3444	2.0125	2.80944	NOL4	2.7385	1.69388e-05
208087_s_at	6.46811	5.80038	6.11624	5.79812	3.41855	1.87188	5.12324	2.35479	2.62833	2.71392	4.38792	2.13268	0.767231	3.38078	3.39217	1.46169	2.55366	3.39122	ZBP1	2.73878	0.00324033
218746_at	8.8845	8.94668	8.68829	9.2514	8.53533	6.78354	6.75602	6.12545	6.09221	6.05337	5.03041	4.61725	5.51589	6.52471	5.71251	7.12845	7.98305	5.26907	TAPBPL	2.73878	5.34434e-08
1569688_at	5.06385	5.08759	6.68922	5.57499	5.69283	2.20948	4.4655	2.42299	1.38411	5.20296	2.10168	4.28664	0.957543	3.16606	2.2971	0.491699	3.95881	4.52087	FMO5	2.73974	7.1577e-05
227344_at	7.47426	8.72733	8.47656	8.18057	8.31599	5.69108	5.12382	5.62487	5.85793	5.69465	5.17161	6.07968	5.87992	5.83601	5.12882	6.12822	4.3039	4.8997	IKZF1	2.74108	4.33878e-06
209555_s_at	9.33993	10.3033	9.71838	8.84833	9.29199	6.81443	5.70425	8.05398	7.58176	7.54673	6.41436	7.11067	8.06508	7.61919	6.49005	4.23223	5.26096	6.97498	CD36	2.74125	5.64965e-06
215143_at	6.11864	5.86652	6.17762	6.17097	7.03768	1.51324	5.19496	4.76894	4.77582	4.5136	2.51768	4.94585	3.98526	0.802152	4.24769	4.3069	3.16572	1.16678	DPY19L2P2	2.74317	2.87318e-05
230011_at	5.313	7.29019	7.89149	7.81375	6.5744	4.57686	3.70609	4.61549	3.27803	4.02549	5.04776	4.75668	4.36622	3.77963	3.83047	3.13141	4.00096	5.91029	MEI1	2.74384	0.00231891
236361_at	8.80323	7.79983	8.36366	9.69158	7.41499	5.18958	5.41756	5.11718	5.9757	5.51073	5.05512	5.94858	4.88188	6.7168	5.14539	6.13674	6.79516	5.82502	GALNT15	2.74424	0.000954424
213042_s_at	3.6826	5.8451	6.28845	4.9208	3.6463	3.16361	2.58072	2.09238	1.19226	1.6663	0.912956	1.54241	2.39947	1.40882	1.17428	2.3431	5.27606	1.96536	ATP2A3	2.74452	0.00334043
209764_at	6.43138	6.67895	7.45402	7.08403	6.81183	3.01012	3.34781	3.84279	3.35043	3.78317	3.03367	3.86705	5.5609	3.8316	5.02953	5.01009	5.39517	4.84954	MGAT3	2.74497	1.58267e-07
211534_x_at	7.56171	7.46212	7.41387	7.27212	7.14363	6.80616	5.35056	3.99925	4.04282	5.74811	5.63539	5.59372	3.64318	3.56824	3.84478	3.16294	4.99292	3.73197	PTPRN2	2.74607	8.48709e-07
214621_at	7.35144	6.51969	5.85639	6.43348	5.7631	4.10079	3.83428	5.84959	4.78027	2.69695	4.67558	5.6241	1.60914	2.83697	2.17651	4.47917	-0.250852	4.87523	GYS2	2.7473	0.000163791
205388_at	7.14828	6.3442	6.90946	5.2566	6.62283	2.48743	2.56662	2.70775	2.52612	5.34801	3.12984	4.58805	5.26766	3.60875	2.77724	4.30498	3.02258	5.87008	TNNC2	2.74819	7.2962e-05
1567044_s_at	4.51252	4.69698	4.31934	4.45406	4.91396	0.00432161	0.1125	3.4857	1.12823	0.66102	0.671112	3.78405	1.72146	0.861955	3.51773	0.0750534	3.9268	3.84638	---	2.74889	4.37066e-05
224942_at	7.03875	7.31626	6.883	7.22574	6.86538	3.22092	1.66102	4.7776	3.19519	5.56375	1.97699	3.1375	1.2828	4.95653	4.06887	8.61478	9.70132	3.94251	PAPPA	2.75046	0.0019077
220065_at	5.64511	5.36071	5.66709	5.53587	2.45691	1.23548	2.04149	2.30407	2.81875	2.43781	2.40569	1.95988	4.24371	2.58012	1.56384	1.83248	0.342782	2.60398	TNMD	2.75082	0.00799796
236456_at	5.20378	5.62257	4.16588	5.86834	5.98893	1.52622	1.74936	3.06001	2.31351	3.35167	4.70788	2.8854	3.4874	2.61219	2.2194	2.871	0.974456	2.28859	PTPN5	2.75089	8.57145e-05
1556499_s_at	12.9469	14.8295	13.9058	14.0947	14.3863	12.0722	10.4431	10.5311	11.2808	11.5913	10.1245	11.787	11.5776	12.6693	12.2225	12.2557	9.6519	10.4513	COL1A1	2.75126	5.21076e-05
228677_s_at	6.37667	7.04385	7.55688	6.71508	6.54505	4.56205	2.77243	3.29907	4.03173	3.89327	5.06128	4.11698	3.54538	4.96892	3.56179	3.72146	4.22725	5.43647	RASAL3	2.75535	7.44291e-07
236237_at	5.56022	5.53957	6.59662	4.90249	5.2303	4.04435	2.41262	4.33766	0.770449	3.74497	3.8801	0.956428	4.8054	1.89813	4.48003	0.631151	2.25239	2.31751	---	2.75575	5.32352e-05
216944_s_at	8.83144	9.23269	8.81159	9.32509	8.94257	6.04409	6.56895	6.00396	6.32069	5.96498	5.25666	6.78435	6.26555	6.31515	6.5044	7.07293	6.16635	6.24589	ITPR1	2.75837	1.27852e-10
240356_s_at	4.45041	4.26282	2.05866	3.52701	5.89768	1.60696	0.195726	0.990156	1.63269	1.92934	5.03083	-1.0604	-0.548143	-0.214742	1.09606	0.32239	3.45729	2.1973	---	2.75967	0.00666032
206980_s_at	6.03558	6.04643	7.19219	5.67927	6.34938	5.07888	3.30717	3.70164	3.45232	4.4714	4.80086	2.79125	2.65095	3.75291	2.83439	3.59102	1.88518	3.18698	FLT3LG	2.76019	6.33552e-06
215617_at	7.64559	7.59725	7.3621	7.40734	7.39575	2.16372	3.6485	5.24191	4.06018	5.40299	4.85062	5.80537	3.6395	5.51683	4.98478	5.19287	6.05543	4.8105	SPATS2L	2.76059	6.00228e-07
1556402_at	4.38511	5.58939	5.55131	4.65329	4.98606	0.669117	1.22737	0.746399	0.621056	4.10895	1.08202	5.32543	0.841893	2.78277	3.12391	2.44848	3.83537	2.72805	---	2.76066	3.74991e-05
237477_at	3.55283	3.62685	3.20071	4.18204	4.44035	-0.597496	0.0223323	4.69008	0.692427	3.60502	3.17575	1.86072	-0.0294408	0.72657	-0.197104	0.570171	-0.328254	-0.678765	PDCL2	2.76117	0.000103651
217502_at	8.08484	7.61592	8.33153	8.1569	8.11916	6.55623	6.41444	3.31743	3.62872	4.13726	5.43966	4.8966	2.1042	5.96154	3.14574	7.16657	9.19472	6.93992	IFIT2	2.76144	0.000296287
210538_s_at	7.90285	10.1725	9.94268	9.1243	10.1389	6.02082	6.18635	6.41016	6.21626	6.69774	6.56228	6.87061	6.15115	5.44043	6.00219	8.13965	9.31662	7.01252	BIRC3	2.76187	0.000786799
1568779_a_at	5.65481	6.7967	6.87719	6.51949	6.67525	2.88456	2.65833	4.18789	2.02048	2.44223	6.15791	5.20405	3.32012	5.28908	3.81632	2.79595	5.18438	2.68325	ECM2	2.7628	8.73284e-06
221060_s_at	7.75736	8.05103	8.2777	7.92717	8.38664	5.30319	5.55863	4.01086	4.68839	5.44479	4.99701	5.6763	6.10791	4.72868	5.6181	6.00733	5.16713	5.80644	TLR4	2.76346	3.96061e-10
1565898_at	5.06654	5.57656	5.9371	3.15994	5.87869	0.867422	1.01778	5.34896	0.115033	4.61886	1.9899	0.887915	4.51169	1.27971	4.06744	4.6574	0.383386	0.935761	METTL15	2.76367	0.00277866
206677_at	9.80129	8.91828	10.6665	8.02801	9.64739	6.26173	6.40786	5.9582	6.41074	6.10195	7.23063	6.19581	3.49653	7.73875	6.74759	7.29617	8.2503	8.33388	KRT31	2.76383	0.000782963
229278_at	6.82802	4.09476	6.77891	6.46555	7.25757	3.7559	2.87182	2.77098	2.74756	3.72338	3.15882	3.44071	3.42233	3.63575	3.63935	3.46772	5.41807	3.71607	USP51	2.76431	0.00572486
223801_s_at	4.99871	5.46762	5.7408	6.22856	5.8528	1.5357	1.7257	1.89103	2.19264	2.04778	3.08315	3.78392	2.5708	4.38905	2.60433	3.28565	5.77464	2.72236	APOL4	2.76487	2.61138e-06
236141_at	6.17057	6.23772	6.08589	5.15385	6.45822	1.4567	3.61537	4.28341	3.10442	4.11776	4.3965	3.45708	3.10049	5.17138	1.81361	2.15079	4.37775	1.26664	HAND2-AS1	2.76649	5.51116e-06
1562608_at	6.69661	5.33975	4.83657	4.1914	5.36954	5.33618	5.7363	1.72107	1.38328	1.49866	0.0556122	4.10138	3.67532	2.58986	2.28214	1.69091	2.92744	-0.236503	---	2.76665	0.00077976
1556677_at	8.06422	7.36262	7.64428	7.92324	7.74397	4.73722	5.52904	2.95634	5.89579	5.35239	5.79265	6.01057	4.59787	6.68173	2.19087	6.33002	3.25594	5.40534	---	2.76799	7.30089e-06
227444_at	7.46857	8.11806	7.14715	7.69498	7.64748	4.6204	5.86045	5.68428	5.37413	2.3616	3.64612	5.72071	5.32507	5.39207	4.62196	5.51248	4.69977	4.19464	ARMCX4	2.76804	1.85443e-07
214043_at	8.43331	8.76243	8.659	8.47136	8.70513	5.7741	5.52296	6.36815	7.74984	3.18683	5.99666	5.26593	5.46635	6.65566	4.89985	7.87226	4.19789	6.93376	PTPRD	2.76854	5.8298e-06
229118_at	6.14838	7.15022	7.44157	7.83925	6.51062	2.23186	2.32918	4.63238	4.95617	4.53438	3.15317	5.57713	5.56942	5.24889	3.86888	3.33099	5.4034	4.4011	PRRG3	2.76901	3.63717e-05
213382_at	5.89136	5.58111	5.55497	4.36887	7.0095	0.357496	5.07534	4.64652	6.04538	4.28001	1.56949	4.63063	4.23716	0.426104	-0.725709	1.23051	4.36701	1.71198	MST1L	2.76947	0.00189775
224225_s_at	7.46701	6.68858	7.10646	6.80006	7.3339	5.37802	0.644964	4.55134	3.39398	5.5159	5.3927	4.82674	4.5632	4.33001	3.87271	5.42576	6.13782	1.99233	ETV7	2.76955	2.34571e-05
227803_at	8.3085	8.82259	8.5649	8.8317	8.66425	6.50062	5.34777	4.8516	5.6074	5.91783	3.82467	4.57231	5.90144	1.06081	4.96074	9.1202	10.1895	8.43603	ENPP5	2.76986	0.00119393
219985_at	8.87627	8.83479	8.8163	7.76107	8.69019	5.27609	6.75629	6.70106	6.64106	7.2055	0.536849	6.3723	7.11388	7.49746	8.16051	2.6424	3.78655	7.04499	HS3ST3A1	2.76996	0.000719341
241483_at	4.93752	5.00668	5.65683	4.57788	5.8785	1.27566	2.26703	3.48994	1.4666	1.67573	3.13024	1.07279	0.702214	3.1106	0.75232	4.94726	5.34521	2.502	CLNK	2.77013	3.10767e-05
231227_at	9.92913	10.0147	9.61871	9.80183	9.78462	7.10342	6.03933	6.97407	7.91341	7.49851	6.15276	5.33737	7.32903	7.90194	6.57149	7.90398	8.0063	7.03364	---	2.77093	1.89755e-08
203665_at	10.7195	10.5336	10.4164	10.2999	10.2827	6.81231	7.13588	6.69937	6.94263	6.89322	7.9005	7.23264	7.06308	8.48348	6.75176	8.71493	10.5841	8.61434	HMOX1	2.77132	9.39833e-07
243017_at	9.32425	8.00658	8.09772	8.85288	9.00857	6.28529	6.19326	3.18164	5.93129	6.04948	6.57077	5.93823	5.79518	5.176	5.00446	5.97163	6.18677	8.21952	BBOX1-AS1	2.77311	7.56173e-06
232608_x_at	8.58654	8.198	8.36199	8.40123	8.27018	3.75169	7.01431	4.57827	6.5208	7.45662	6.36233	6.52224	6.35678	6.507	3.21976	2.55949	6.4113	5.40422	CARD14	2.77399	3.03586e-05
215311_at	8.20708	8.09176	7.53805	8.37033	7.98541	6.31771	4.8162	5.61241	5.49793	5.91591	4.63502	6.26452	3.46678	5.34564	5.48748	4.9246	4.3444	5.80781	NTRK3	2.77419	1.50109e-08
207317_s_at	6.24048	7.52667	6.03796	7.94754	7.60157	3.24461	3.81566	5.32799	3.16345	5.30941	6.24521	4.00722	3.04609	4.13474	2.62239	3.6205	6.03707	5.27873	CASQ2	2.77446	0.000270456
1556364_at	6.28291	5.92942	6.3902	7.27673	5.4497	3.41913	4.55974	2.59122	2.45696	5.39628	5.22335	2.26114	3.33966	3.00106	2.53826	2.58321	5.40973	2.60509	ADAMTS9-AS2	2.77465	3.19309e-05
239178_at	4.36295	4.55424	4.70734	3.98503	3.98475	1.23242	2.12852	-1.47193	0.751464	2.52905	1.39791	-0.0429026	4.09914	0.741143	4.17781	-1.38421	5.38916	0.51339	FGF9	2.77571	0.000417163
210832_x_at	7.53306	6.88898	6.07488	7.37848	7.28401	2.98193	3.80575	5.86926	3.93049	4.99964	2.21897	4.32437	3.77128	5.88285	5.23142	4.05008	4.51872	3.72898	PTGER3	2.77698	7.40746e-06
206078_at	6.25597	6.21331	6.48567	6.10353	6.36216	4.4418	3.0171	4.29422	5.06224	3.30187	2.90768	3.16797	4.01912	3.02324	1.62868	5.6129	1.71216	3.39368	KALRN	2.77777	1.34145e-06
218807_at	12.4594	12.5264	12.6623	12.9223	12.9941	11.4239	8.49096	11.1987	10.3093	11.0098	8.62475	9.90171	11.1986	9.935	10.2541	8.82124	8.48261	9.48747	VAV3	2.77921	3.9234e-07
1553102_a_at	8.57783	8.92829	8.89669	8.63442	8.86688	6.3821	4.13887	4.59815	6.33049	6.23288	6.71598	4.39795	5.85971	7.0381	6.57502	4.64519	8.65873	6.44449	CCDC69	2.77946	3.29687e-06
211885_x_at	9.7484	9.5434	9.57417	9.56981	9.10219	6.50549	6.06675	7.00153	6.78302	6.96642	7.0032	5.72661	6.5851	6.46487	3.60047	6.91049	10.2587	7.57912	FUT6	2.78054	1.11165e-05
243601_at	6.0114	4.96531	4.85141	6.52448	6.85864	3.08831	1.70872	4.39226	3.51557	1.92307	3.74644	3.04977	3.11452	2.70949	2.03309	4.10693	2.11703	4.29613	MGC40069	2.7806	0.000525337
235567_at	9.41512	8.9125	8.40575	9.19067	8.76605	6.15788	5.79464	6.12921	6.35756	5.58147	5.74162	5.91718	5.14136	6.57108	5.96567	6.7326	7.18655	6.76791	RORA	2.78073	1.71444e-07
215043_s_at	6.28648	6.99072	5.54372	7.11497	5.97752	6.24605	1.07011	3.13411	5.00097	1.73444	5.13821	3.87318	2.40313	4.29927	3.70521	5.34956	3.40675	1.46127	GUSBP3 /// LOC100653061 /// SMA4 /// SMA5	2.78097	9.72568e-05
236087_at	7.42465	6.3998	6.75249	6.55788	6.98159	3.47042	2.9443	3.96204	3.41758	3.75198	4.28155	3.32409	3.54787	3.56633	3.73903	4.10128	6.47831	5.94815	ABLIM2	2.78229	3.83516e-07
220889_s_at	2.78593	5.03966	3.39222	3.10936	5.65582	0.254594	1.01085	1.06633	2.08342	2.51896	4.79741	2.37131	0.495491	2.2784	0.183582	-0.33061	0.458907	-1.40431	CA10	2.78242	0.00367274
1556997_a_at	5.79878	5.49673	5.32388	6.22041	6.0074	4.80323	1.64302	4.749	1.75232	4.96813	4.91766	1.09282	-0.770781	4.92885	-0.190174	3.03184	3.67034	4.22261	LEPR /// LEPROT	2.78337	0.000368618
1563805_a_at	8.44932	8.1314	8.38916	7.72995	8.14006	5.97804	2.68742	6.40427	6.4255	6.18234	6.74155	4.3701	5.05254	7.29882	5.40838	0.542308	6.30301	6.60009	FAM83C	2.7838	0.000168472
226757_at	9.30535	9.35253	9.63007	9.48311	9.57686	6.32841	6.61404	5.44205	6.98636	6.73682	5.15965	4.29677	5.22297	6.16618	5.29357	8.35788	11.2729	9.03706	IFIT2	2.78384	0.000191895
216010_x_at	10.6108	10.0752	9.71567	10.058	9.50217	7.0366	6.88681	7.68885	6.79755	6.63103	7.85982	6.76694	6.58895	5.77785	4.64148	7.81303	10.695	8.51368	FUT3	2.78488	1.13279e-05
232874_at	7.5751	8.05623	7.89479	7.73225	7.707	5.8161	4.38451	5.78124	5.95563	2.5282	4.46161	5.92229	6.44784	5.32648	4.98515	6.56468	1.87994	5.04753	DOCK9	2.78529	1.04902e-05
210370_s_at	5.1449	6.34385	6.85818	6.64986	6.18245	2.45144	3.95311	3.32741	3.1775	3.45236	5.40218	3.26434	5.02253	4.48633	2.69165	3.0477	1.74502	2.82177	LY9	2.78636	2.44537e-05
239675_at	7.15299	7.18982	7.53981	7.6898	6.8234	4.53748	5.15225	4.11243	4.58049	5.61001	6.99035	3.83471	2.98072	5.18418	0.740798	5.90985	1.69982	7.06921	LINC00900	2.78668	0.000148381
204235_s_at	11.6765	11.4215	11.5847	11.6298	11.6882	8.2375	8.28951	8.66439	8.46377	9.05029	9.49006	7.03798	8.2832	7.54828	7.70379	10.1197	11.3495	10.3341	GULP1	2.7869	2.47559e-06
235811_at	5.25147	5.4603	3.89378	4.18326	6.21426	2.47428	2.30273	2.32031	2.04712	2.40561	0.409255	1.73062	3.23504	3.24335	1.9757	2.60883	3.14156	0.881195	---	2.78711	0.000890776
200974_at	12.1274	13.1124	11.5805	12.5156	11.7153	9.15923	9.84433	8.85139	8.82751	7.94193	8.4511	8.91757	8.75006	10.4779	9.63829	10.4639	10.5937	10.5764	ACTA2	2.78769	1.50677e-05
202017_at	9.90314	10.4011	10.2841	9.86052	9.13877	8.09224	5.59956	7.35135	7.67981	7.38057	4.59941	4.9433	7.35146	7.60123	7.28123	8.18869	8.32585	8.2925	EPHX1	2.78773	4.92565e-06
206623_at	6.81999	7.62189	7.15162	8.09184	7.02622	5.90981	4.0859	6.10964	5.31517	3.2475	4.74501	5.69052	3.6208	3.86534	1.61197	5.65845	3.35544	5.98274	PDE6A	2.78859	1.14752e-05
223737_x_at	8.49461	7.80405	7.4997	8.22951	7.52569	5.76132	4.96201	5.69621	4.07377	6.36038	5.18579	4.02741	4.74349	5.15188	6.303	5.83112	3.02638	5.45725	CHST9	2.78917	4.23969e-07
216310_at	6.78886	5.76419	6.4258	5.07431	6.96432	2.92499	2.87973	3.53445	2.71977	2.6381	4.24625	2.95882	4.09348	3.08668	5.56616	4.62712	2.4881	2.61713	TAOK1	2.78959	0.000137632
209574_s_at	7.91501	7.72459	7.67674	7.93637	7.98915	5.45405	4.58439	4.89866	4.36514	4.36982	4.9346	6.23367	4.08552	4.49378	5.37996	5.87308	5.70689	5.36897	LDLRAD4	2.79079	6.85291e-10
229740_at	11.4465	10.473	11.3137	11.2237	10.8588	8.06619	7.11915	9.18183	7.86417	8.98292	10.096	8.00959	7.90521	7.61749	7.63393	6.45372	10.3881	8.21576	SMIM5	2.79131	7.51245e-07
229378_at	6.30903	6.41303	7.01154	5.83614	7.01654	4.61368	4.73221	4.87959	3.67994	5.93737	4.119	3.30276	2.0126	4.07498	3.98546	3.8719	0.00489684	3.21753	STOX1	2.79172	1.77722e-05
1555263_at	5.82244	5.81922	5.37834	5.93534	5.84044	3.97196	5.30251	4.37556	1.04145	2.35823	0.517427	1.44663	3.63899	4.54251	3.68183	4.83048	0.880803	1.97973	---	2.79238	4.93317e-05
205639_at	7.14024	8.03762	8.14779	7.70405	8.00889	4.49978	4.48929	4.9887	6.18587	6.12573	6.60165	4.96659	4.21588	4.73757	5.2382	5.14664	3.81213	4.17897	AOAH	2.79333	1.30233e-07
231411_at	10.1328	10.6403	10.539	10.5984	10.6339	7.75009	7.84798	7.41585	7.83327	7.46582	7.53805	7.78969	7.88945	8.22608	8.1113	7.32104	7.96692	7.14434	LHFP	2.79352	2.39785e-10
1559479_at	4.89434	5.7062	6.33699	4.85759	5.38401	3.80659	3.66925	4.49071	1.49216	1.7291	0.550704	1.70947	2.0708	4.93237	0.772477	4.5361	-0.07552	4.66377	SEPSECS-AS1	2.79368	0.000137617
205350_at	6.95204	9.06785	7.98833	8.70501	7.88687	5.49304	5.8092	4.87627	3.53123	6.41708	6.52614	4.31275	6.19278	6.54695	3.51676	6.12628	3.46994	6.4145	CRABP1	2.79441	0.000154722
223130_s_at	11.225	10.4744	11.0432	11.0036	11.0543	8.82811	6.99102	8.12499	7.30837	7.63374	8.02768	7.89894	8.3696	8.64178	8.73572	7.71719	8.98767	8.86989	MYLIP	2.79589	1.33144e-09
224959_at	12.7378	12.5867	12.3895	12.9695	11.8345	9.93616	10.1718	9.81394	10.1052	9.18869	9.35111	9.89512	9.67856	10.1714	10.274	9.81903	8.77284	9.01754	SLC26A2	2.79625	1.91672e-06
206025_s_at	7.77746	8.31019	8.35424	7.95178	8.90749	5.99747	4.98008	5.87291	5.50478	3.56683	5.5115	5.79307	6.45773	6.28094	5.3632	6.21004	3.43343	6.05392	TNFAIP6	2.7967	3.79667e-07
219727_at	9.77992	9.07285	9.31618	9.61655	10.1302	6.71481	5.22534	6.77378	7.2736	7.50914	6.34215	5.79472	6.77661	6.21729	4.30883	6.82268	11.3513	7.05611	DUOX2	2.8011	3.76709e-05
204070_at	10.9105	10.2748	10.9765	10.3305	10.3371	8.61795	7.01802	6.88	6.72351	7.79223	6.64877	6.19086	6.95074	4.86199	6.31396	9.30743	15.34	8.28903	RARRES3	2.80168	0.00191817
240361_at	6.53292	6.68371	8.56884	7.83822	8.48639	5.05142	5.19412	6.0128	6.43217	5.29267	4.88886	4.75388	4.86871	5.55005	3.85121	2.13741	2.7327	5.89619	LOC101927972	2.80185	0.000593889
1556645_s_at	7.43142	7.21601	6.78391	7.48684	7.05238	3.24788	4.30011	6.18785	2.68322	4.10476	4.61526	5.65941	2.99699	3.95452	5.61495	4.58537	4.65028	4.47915	TNFRSF10B	2.80336	1.85383e-07
203425_s_at	8.0867	8.36467	8.0462	8.42432	7.67415	5.30327	5.06107	5.63434	2.02832	6.24299	5.57456	5.68631	3.93372	6.26051	6.12646	5.81092	5.7888	5.64625	IGFBP5	2.80401	7.27607e-07
219685_at	7.89549	8.2279	7.36514	7.89461	7.92825	5.81587	5.74534	5.9868	5.05767	4.86897	3.7062	5.55769	5.645	5.68703	5.74243	2.4239	4.82789	4.67894	TMEM35	2.80507	1.45988e-07
223501_at	8.62479	9.66137	9.80329	9.61618	10.5335	6.0546	6.1252	7.12404	7.10967	7.69364	7.07282	6.84199	7.03216	7.10633	5.99326	6.57671	8.15435	6.07019	TNFSF13B	2.80514	9.07647e-05
220878_at	5.03988	5.25507	5.6533	5.15725	5.64589	2.93153	2.25305	0.593019	5.10265	4.75479	1.23677	1.25761	4.57751	2.50055	-0.0849763	1.52787	3.82116	2.60184	---	2.80617	4.11954e-05
1558185_at	4.49333	6.45402	5.52558	6.23082	3.67395	1.36317	0.770871	3.80403	1.78743	1.61056	1.3158	2.39215	1.80509	2.45533	1.48718	4.19722	4.41218	4.69947	CLLU1 /// LOC100507616	2.80627	0.00222705
230722_at	9.05138	8.39091	8.57689	8.83085	9.00356	5.64778	5.75781	6.69657	5.84428	3.96862	6.17657	6.52825	5.94237	7.24499	5.78741	6.55609	4.97339	6.3996	BNC2	2.80736	1.06668e-08
240064_at	5.05726	6.46306	7.16378	5.84741	6.41106	4.1247	1.96654	2.23217	2.97982	5.29069	2.52258	2.16263	2.99101	5.85788	3.32399	2.60412	5.73696	2.15572	---	2.80784	0.000125698
236293_at	4.4879	7.0165	6.54607	5.92597	5.93223	2.62417	2.56221	4.30386	5.3092	2.71134	0.854634	3.62782	4.87967	2.65159	4.28461	2.51697	2.08515	2.84669	RHOH	2.80805	0.000511256
1558906_a_at	7.27732	7.42454	7.32925	7.98908	7.47054	5.60646	2.09616	5.18878	4.00163	5.84882	2.40269	2.13826	5.41209	5.6629	5.43663	5.99945	5.93426	5.24175	OSER1-AS1	2.80815	1.5096e-05
203325_s_at	8.89312	10.7595	9.16901	9.3835	9.43378	6.98804	7.34222	6.19328	6.32913	7.10899	5.55203	7.4371	5.98658	7.40419	6.58787	7.30264	6.07318	7.03944	COL5A1	2.80896	0.000171616
235564_at	7.89326	8.40399	8.1943	7.34513	8.8344	4.92535	5.58605	6.24908	6.12491	5.58646	5.95921	5.98431	6.30328	4.31987	5.3171	5.31604	6.0151	1.52842	ZNF117	2.80997	8.83757e-06
244251_at	6.21645	7.40941	6.86655	7.35573	7.08035	5.04572	3.58465	4.64281	4.62684	5.27304	4.86666	4.92788	3.91499	4.73677	4.46656	2.89645	0.932288	4.36855	LCP2	2.81007	2.29632e-06
206028_s_at	7.73513	9.81034	8.5939	8.5263	8.19969	6.14921	5.82107	6.38843	6.69068	6.6923	6.90332	5.48062	6.31852	6.25093	6.18465	1.41992	5.21806	5.39521	MERTK	2.81054	0.000107137
1557389_at	9.4059	9.01993	8.71519	9.5143	9.432	3.15288	6.69248	5.68081	7.92369	6.50017	6.78614	6.51316	5.96333	6.61122	4.70276	7.26226	8.00344	7.47937	SH3PXD2A-AS1	2.81195	3.79505e-06
1558636_s_at	4.8901	4.7518	5.85831	5.78922	6.18009	4.60581	2.02662	3.94466	0.271426	1.43558	3.20315	1.04586	4.39394	0.751121	3.80759	3.85807	4.14302	1.36429	ADAMTS5	2.81305	5.73291e-05
238009_at	8.01775	7.62687	7.76555	8.22461	7.46142	4.69066	5.62217	5.75719	5.22432	4.27894	5.6526	2.87255	5.52549	6.0697	5.12673	4.99836	4.4045	4.85693	SOX5	2.81308	1.47236e-08
205303_at	7.7047	7.78816	8.32337	7.14567	8.25286	4.95854	5.7134	5.87439	2.76931	5.10732	5.45956	6.07855	3.1275	6.88854	2.88266	5.30264	5.29071	5.92893	KCNJ8	2.81356	4.87889e-06
1553186_x_at	11.9482	11.3122	12.1551	11.2392	12.0209	9.7207	8.55504	9.54337	9.94183	8.9045	8.6079	9.17802	8.70257	8.24279	8.16589	8.88547	8.85973	8.66135	RASEF	2.81441	7.76887e-07
1556695_a_at	6.36275	6.55929	6.40549	6.65759	5.81906	1.40147	3.78965	4.08417	5.23526	4.01146	4.72343	1.25876	3.26962	4.8794	3.68344	1.18713	3.94667	4.62695	NR2F1-AS1	2.81488	6.51981e-06
236065_at	5.34504	5.84428	6.62696	6.27637	6.1098	1.56091	3.83414	4.91655	-0.098969	3.81666	4.24234	4.03708	3.48474	0.843743	4.20247	4.77467	4.30102	2.01332	---	2.81521	3.52839e-05
232082_x_at	15.343	15.2478	15.7466	15.3484	15.956	12.144	11.5819	12.5077	11.8538	13.143	15.0117	12.9629	12.2238	14.8765	10.2414	10.9845	12.6776	15.0606	SPRR3	2.81532	1.59267e-05
241859_at	5.05095	5.78508	6.10706	5.95816	5.73485	4.95545	3.61193	1.19629	2.30188	-1.6579	4.49218	4.45809	4.6263	5.12946	4.17848	1.15394	4.52037	-1.12029	PLCL1	2.81598	0.000938477
244203_at	2.96179	4.98203	5.3038	6.21226	5.31939	2.89259	3.93883	2.99471	0.241352	-0.110604	4.69705	3.69085	3.19071	3.63636	0.672561	-0.387789	0.905505	1.45412	---	2.81614	0.00263152
211469_s_at	6.54921	7.43727	7.09196	7.06922	8.02978	3.38562	3.03316	4.11971	3.85987	6.0936	5.00247	4.23166	5.53244	5.75463	3.75834	3.90264	4.96281	3.81381	CXCR6	2.8162	2.90283e-06
203300_x_at	10.2498	10.7123	10.6844	10.7593	10.8218	8.01387	8.04536	8.04165	7.69243	8.10759	7.81278	8.64254	7.88417	7.90032	7.52625	8.56843	6.32027	7.19851	AP1S2	2.81829	1.21572e-10
219554_at	14.8683	14.6921	14.8951	15.0524	14.7651	12.3536	11.1564	12.4331	13.1367	12.7926	11.7968	11.7487	12.5937	11.9184	10.6974	11.1781	13.0583	11.6065	RHCG	2.8184	5.0817e-09
214660_at	6.4096	7.20549	7.53185	6.72573	7.52285	4.42317	5.49971	5.05494	6.16861	1.87735	4.05564	5.26791	4.93932	5.19087	4.15805	4.92561	4.17415	-0.355867	ITGA1	2.81915	7.20413e-05
229309_at	8.12935	8.23417	7.76134	8.00433	7.90537	5.75105	5.20385	5.32473	5.48743	4.29891	4.18148	1.2383	5.15496	6.24952	4.73643	6.17214	6.56954	7.07183	ADRB1	2.81921	1.24604e-05
212636_at	11.5767	12.1853	11.9551	11.6324	12.2332	8.88684	9.21173	9.50699	9.11172	9.63808	10.309	9.52007	9.58163	8.86371	9.09926	8.10173	7.07232	9.34435	QKI	2.82057	8.74864e-09
40687_at	7.87595	7.69317	9.01887	7.45115	7.90064	5.66201	4.04355	5.10331	5.27901	5.99442	3.30926	5.39284	3.50597	6.27098	5.50838	5.55143	5.71844	5.81762	GJA4	2.82201	8.65337e-06
1558121_at	1.6227	2.79857	5.09168	4.85697	4.24422	0.691802	-1.24811	1.27226	-0.113723	-0.22516	3.14597	-0.397638	-0.5391	2.27938	3.36405	0.877509	1.32631	1.24306	CSRNP3	2.82463	0.00776332
213880_at	4.82067	5.10335	3.86094	5.85454	5.59288	5.09505	0.173383	3.99797	0.958583	4.53073	-0.35716	1.00245	4.82882	-0.412155	3.09246	3.93231	0.154842	1.87307	LGR5	2.82568	0.000709015
210831_s_at	6.48683	6.74904	6.72439	7.37074	6.19322	2.88376	3.31213	4.25553	3.81247	4.95639	2.4157	2.46082	5.24243	2.03242	4.50981	4.58771	5.17799	4.77791	PTGER3	2.82599	1.02028e-06
205888_s_at	6.16959	6.60616	6.59912	6.89374	7.45645	4.20571	4.04775	5.42433	2.20236	3.51865	4.67676	5.68854	4.08131	3.51016	4.96859	3.82881	2.71688	2.0303	JAKMIP2	2.82962	1.56471e-06
205258_at	7.9286	8.38448	8.29588	7.19356	7.10007	3.63467	3.89771	4.82384	5.59081	3.4829	5.60426	5.50483	4.33673	4.53091	3.13363	5.68756	8.10222	6.01901	INHBB	2.83059	1.70938e-05
205119_s_at	8.32762	9.60573	7.92443	8.09964	7.78216	5.12034	4.52105	6.47501	3.55496	5.16294	5.66742	5.22679	5.93926	6.79133	4.67936	5.92153	8.59766	4.06238	FPR1	2.83099	5.82424e-05
226492_at	7.94214	8.32634	7.78992	8.44634	8.23728	6.86299	1.97313	6.16594	6.6309	5.60772	5.75523	5.71507	4.64363	5.76526	3.73744	5.39435	5.13576	5.73791	SEMA6D	2.83107	2.38381e-06
219872_at	7.12966	8.39087	8.56101	8.56391	7.72754	5.9601	6.2603	6.12538	6.55537	5.72917	3.96509	6.10987	5.21229	5.47886	5.78807	5.31827	0.572308	5.06831	FAM198B	2.8328	5.01224e-05
225987_at	11.6146	12.3143	11.5299	11.6256	11.9391	10.154	8.38113	8.78561	10.179	7.97707	9.11763	7.32938	8.59236	9.16368	6.78441	9.06569	12.4039	8.68577	STEAP4	2.83399	6.61613e-06
239736_at	7.52575	7.21786	8.23235	6.89638	7.43595	3.29979	2.52499	4.1686	4.94365	3.82414	5.46606	5.817	2.75952	7.27031	5.47031	4.81589	4.40762	5.3821	LINC01214	2.83474	6.07447e-06
241869_at	5.23845	6.36281	5.54898	6.23022	4.92104	1.53336	1.82554	1.47933	0.756511	1.90943	4.79865	2.03362	0.937947	3.44616	3.86796	6.03911	6.55978	1.53361	APOL6	2.83561	0.000255023
209498_at	12.2808	11.2585	11.4991	12.0135	12.1119	8.48163	8.29413	8.49152	9.94933	9.51419	9.20353	7.99495	9.4719	8.42164	7.17005	9.36968	12.4282	8.16968	CEACAM1	2.83582	3.02912e-06
1559255_a_at	5.67873	5.26219	6.40281	5.96326	6.5737	3.02089	3.57513	2.94845	2.33999	3.60177	1.87861	2.83611	3.75539	3.02089	1.61941	2.04338	4.92596	5.25487	---	2.83607	2.7771e-06
230554_at	3.28045	4.61915	5.50092	5.06511	5.16182	1.84467	3.86819	-0.0664274	4.07132	1.28066	4.32818	-0.0114425	-0.578844	1.42078	1.18827	-0.315989	4.2708	3.26057	ACSM2A	2.8362	0.000524916
1569207_s_at	6.70006	6.20933	8.63722	6.76057	6.45212	4.35327	2.77522	5.95313	3.97295	2.85671	6.46734	5.85267	4.26036	5.34433	1.82028	2.93966	3.14911	3.74522	TCP11L2	2.83722	0.000528028
205685_at	8.21543	8.74683	7.91145	8.01423	8.28125	6.59755	4.77905	4.80869	6.27705	5.90383	6.69926	1.43435	6.15348	4.56654	5.87991	4.35204	5.81954	6.87665	CD86	2.83784	9.78e-06
236840_at	10.1047	8.79846	9.41581	9.37627	9.66317	5.96467	6.40399	7.22258	6.9267	6.56355	7.62888	5.8913	6.66276	7.09691	5.25861	5.79749	6.30998	8.49907	C12orf56	2.83887	5.63699e-07
243773_at	6.55828	5.19011	6.72042	6.11722	5.32676	3.98357	1.00432	4.78492	2.63369	2.78352	1.27519	4.47587	1.53854	5.23311	2.33004	3.4938	5.3525	1.96617	MUC20	2.83985	6.94288e-05
203940_s_at	7.59841	8.00093	7.70814	7.60245	7.42078	6.24433	2.76693	6.1672	4.82797	4.55238	5.24843	3.67481	5.9075	7.44655	4.99628	2.84932	2.96896	5.08385	VASH1	2.84041	9.93567e-06
230917_at	6.35391	7.2003	6.47429	7.14926	7.01304	4.80095	1.30206	5.58222	4.17603	5.52693	5.57835	3.72419	4.75176	1.82	4.33954	4.1834	4.38597	1.79356	PLCG2	2.84086	1.07597e-05
228399_at	8.2663	8.20391	8.249	7.80059	7.77809	6.5463	6.5727	6.57659	6.5037	5.79746	3.07481	5.4771	5.76248	4.27104	6.53934	2.48731	5.40629	2.81793	OSR1	2.84165	1.79007e-05
206576_s_at	10.4308	9.73126	9.71316	10.51	10.1634	7.26604	5.51891	7.85545	7.52523	8.01779	8.06208	6.52771	7.44646	7.10098	6.22371	7.04594	8.98698	6.90619	CEACAM1	2.84175	6.74696e-08
209894_at	13.9507	13.8757	13.8204	13.5892	14.1044	11.1524	10.5876	10.5469	11.5117	11.5145	9.88234	11.1296	11.516	11.0143	10.4645	11.1601	11.9625	10.8904	LEPR	2.84246	2.50994e-11
205722_s_at	4.00832	6.45964	5.93783	5.8838	4.86681	2.33714	3.27941	2.1151	1.98947	2.16121	3.00279	3.28752	2.35544	3.45762	2.26957	2.94821	2.17169	2.27134	GFRA2	2.84309	0.00178404
225664_at	11.2749	11.4025	11.0922	11.571	11.5196	9.35796	9.00041	7.85178	9.52106	8.05891	7.5781	9.43454	9.24625	8.67999	10.1291	8.2806	7.09333	6.64272	COL12A1	2.84323	2.08594e-07
219703_at	8.28998	8.47122	9.09092	9.31711	9.1144	5.9644	6.96005	6.55929	6.06149	5.61531	6.72763	7.02499	5.7914	5.90045	7.60407	3.94375	4.88506	5.13111	MNS1	2.84373	4.48516e-07
220392_at	5.58112	5.81179	2.88292	5.84877	6.11248	1.60516	4.13421	1.71356	0.992913	3.36275	1.78568	4.86502	1.34965	2.60205	1.6863	2.84217	2.31725	1.97831	EBF2	2.84472	0.00489415
222139_at	5.85535	6.97537	6.542	6.19684	6.50743	0.890719	5.68544	4.64407	5.1456	4.28692	0.190046	5.23244	0.431035	4.91481	5.37111	3.20778	5.5238	0.894061	ERV3-2	2.8448	0.000465168
212154_at	9.87324	9.74802	9.92204	10.2571	9.54788	6.70629	6.72123	7.37287	7.15777	6.69744	6.51392	6.50564	6.99837	7.19562	6.85383	7.97892	6.87936	7.72152	SDC2	2.84637	4.41738e-10
205581_s_at	5.29669	6.4165	5.64491	5.8091	5.1043	1.9399	1.01714	3.0089	2.24282	1.91961	2.31916	1.67591	4.60755	5.60395	1.68809	1.64727	4.51167	4.29366	NOS3	2.84848	1.40141e-05
236423_at	8.22746	7.14361	7.54624	7.16424	7.50398	2.53687	6.25923	4.5631	6.22475	4.31478	3.70581	4.45831	4.90589	6.66967	1.91606	4.13253	6.53249	4.45046	---	2.85019	1.18942e-05
229725_at	5.54192	6.09396	4.6547	5.96338	6.18617	1.04474	1.13264	4.36053	1.52782	3.04726	3.9747	1.47301	1.54572	4.7793	0.908352	3.63011	4.68911	4.77744	ACSL6	2.85028	5.47728e-05
1569482_at	4.00575	4.79183	4.61016	5.93837	5.36975	0.819586	0.604546	2.7111	3.79632	1.57158	0.63171	3.23068	4.38437	4.38211	1.45296	0.173639	3.80496	-0.358084	---	2.85044	0.000155013
207892_at	5.48104	6.53194	6.54171	5.82292	7.05714	2.93261	3.00425	3.87655	4.47668	3.62768	2.88559	3.11907	3.79981	3.33897	2.93393	3.13024	4.58891	2.95319	CD40LG	2.85099	5.46141e-05
230080_at	7.19542	6.45273	7.73885	5.82187	6.91443	2.53282	2.10447	5.90274	4.88976	3.84076	5.10651	3.57971	2.55299	5.56147	2.51035	4.47788	6.2488	2.34914	HOXA-AS2	2.85101	7.64982e-05
236548_at	8.64099	7.88896	7.72788	8.39606	7.67367	5.61058	5.64322	5.65142	5.38193	4.24607	5.58621	6.07512	4.84355	5.04569	5.50664	6.27542	6.16962	1.73799	GIPC2	2.85217	1.25393e-06
242619_x_at	6.92367	6.4397	6.73393	6.76966	7.23058	5.76095	3.8613	4.20624	2.92701	3.84796	3.93772	2.20948	5.68187	4.9115	4.03552	3.29593	3.12793	3.76857	SLC36A1	2.85243	1.18321e-07
230245_s_at	6.73641	6.07998	7.08993	6.96754	6.1941	5.11377	2.78975	5.51266	4.47427	2.93452	1.60003	4.75851	5.08792	1.4919	4.2982	1.88955	4.54663	4.3679	LINC00926	2.8547	8.8341e-06
244183_x_at	5.49089	4.9622	5.23888	5.38461	5.17916	4.08468	2.67457	4.4994	1.5363	4.59319	3.85575	3.06912	0.00820001	0.630312	2.26165	0.633013	-0.589659	3.88955	PCDHB3	2.85529	8.52405e-05
214890_s_at	8.08899	7.69698	7.52577	8.40695	7.26117	5.74939	2.49973	4.79027	3.67176	5.24691	6.6965	4.50439	5.06905	4.27811	2.82938	5.93848	8.00833	4.93903	FAM149A	2.85587	1.44309e-05
213895_at	10.5044	9.92559	10.1927	10.5079	9.73962	7.49426	6.10972	7.4398	8.22937	8.2305	6.96103	6.73667	7.43481	6.16295	6.66549	5.9052	11.1243	6.63307	EMP1	2.85657	4.25831e-06
224412_s_at	6.83628	6.74962	6.64242	5.5459	6.75651	1.50919	2.1721	4.19988	4.41137	4.24819	5.0965	4.97637	4.33595	2.26379	4.08974	2.31982	3.25417	4.5459	TRPM6	2.85823	4.21267e-06
1569065_s_at	9.74092	8.61882	8.98126	8.70246	8.39203	5.85853	6.04606	5.12549	6.11806	6.50492	6.69667	5.81546	6.48396	3.90982	5.42546	6.57772	6.98135	6.82786	C15orf62	2.85853	1.65351e-06
204845_s_at	5.11784	5.39794	4.32656	5.30247	6.36501	3.5276	1.41153	4.88212	4.90696	3.00058	3.75038	0.736994	-0.460965	1.87963	0.617581	-0.820871	4.37393	3.95529	ENPEP	2.85883	0.000407172
217989_at	11.2168	11.3267	11.5255	11.4238	11.6905	8.9813	9.07594	8.15539	8.2513	8.08164	7.55906	8.9169	7.7505	9.39984	8.94926	7.89052	10.0621	8.43417	HSD17B11	2.85913	1.11818e-09
229968_at	7.73616	7.91578	8.60183	7.91683	8.45508	4.22331	5.86503	4.90924	4.80244	5.77768	2.61205	4.31904	5.74743	3.57129	3.73449	5.57041	11.1451	6.17916	---	2.85923	0.000290596
211029_x_at	5.10676	5.84629	5.95111	5.94507	6.28001	2.81662	2.02768	3.22424	2.1356	3.58763	2.64196	2.43925	4.10848	2.78869	3.40771	3.14027	2.48163	3.763	FGF18	2.85948	3.4552e-07
229400_at	8.03344	7.64899	8.94864	7.97214	8.29072	5.48567	5.42668	3.03584	6.2353	5.51074	4.93115	4.76465	5.44104	5.40693	5.71897	5.54417	5.32386	6.31039	HOXD10	2.86068	7.51533e-07
231579_s_at	13.5679	13.5402	13.3087	13.3074	13.2709	9.96292	9.35949	9.64837	11.5333	10.3597	9.07047	9.21971	10.8694	9.88637	9.46042	11.3315	14.0705	12.2229	TIMP2	2.86095	1.03401e-05
237632_at	6.44223	6.01587	6.48373	5.89496	6.71042	4.5423	2.25151	3.39613	4.12201	4.04648	1.6035	2.02779	4.55791	4.80211	-0.0139168	3.97024	4.58688	4.93319	---	2.86128	1.39074e-05
215977_x_at	7.00015	7.0556	7.45252	7.61123	8.6589	2.14727	5.25803	3.36648	3.41462	4.6281	2.4418	3.72514	4.67805	4.5379	5.46741	7.45932	8.29342	5.6095	GK	2.86129	0.000147064
240556_at	6.49776	5.6424	6.65515	6.79745	6.73586	5.59893	3.97495	2.53027	4.04751	2.73066	4.78087	2.31296	4.59038	3.60361	1.36211	4.64096	4.6319	2.02839	DCN /// LOC101928584	2.86315	3.6138e-06
230036_at	7.9609	8.2294	8.87843	8.54168	8.837	5.00264	4.75166	4.58452	6.17464	4.59763	3.27874	6.14008	5.75868	6.06423	5.10959	6.38907	9.69458	5.58438	SAMD9L	2.86406	1.23725e-05
225721_at	9.89936	10.505	10.0208	9.71912	9.92153	7.45314	6.70887	6.99272	7.59656	7.3972	7.11689	7.46327	7.36595	5.68176	6.97445	7.40169	7.24724	7.53826	SYNPO2	2.86408	1.99254e-09
205326_at	9.07651	9.22179	9.70513	9.42975	8.91237	5.27986	5.77168	5.92239	6.52473	7.13022	6.71564	6.8917	5.53627	7.0551	5.81663	6.68836	6.88568	7.04459	RAMP3	2.86427	2.45316e-09
1553333_at	8.8279	8.61289	8.67599	8.65335	8.67245	4.38328	6.45906	6.66454	6.38035	6.4188	5.42402	5.49691	5.79737	5.81293	5.69108	5.02684	4.91154	7.23622	MAB21L3	2.86521	1.3074e-08
215937_at	4.35706	2.31739	5.23122	4.43773	5.67402	0.29125	0.363564	0.750778	2.29725	1.54107	4.49683	1.64044	1.54305	1.68925	1.45507	1.3794	0.967095	1.58193	PTGDR	2.86525	0.00411746
232739_at	5.79341	5.6351	6.20555	6.19314	5.42498	1.49026	4.42624	4.80834	1.39572	2.73643	3.11061	2.01436	4.79999	3.33631	2.3602	2.78375	0.887135	4.65103	SPIB	2.86579	3.94257e-06
230589_at	5.25644	5.59257	5.48737	6.02567	5.21929	2.89082	5.39007	2.75606	0.778881	1.6211	1.26927	1.52827	4.78697	3.90159	2.8005	2.24279	1.87271	2.58458	TRAF3IP2-AS1	2.8683	3.90553e-06
219911_s_at	8.8357	8.74555	8.37611	9.14292	8.25135	4.01455	3.77611	7.41398	6.46548	6.96811	7.56647	3.96823	5.76897	8.16643	4.70598	3.5472	8.03971	5.00819	SLCO4A1	2.8696	5.15358e-05
243863_at	8.31352	8.74785	8.62354	8.07241	8.43867	6.9837	5.67536	5.8588	7.20127	6.40931	5.25212	6.79825	5.39355	3.56669	5.57567	2.20877	8.20841	3.26986	CCDC80	2.86983	4.58814e-05
242521_at	9.17197	9.6132	9.39619	9.53659	10.236	6.60693	7.12931	6.75467	7.59264	7.58598	6.97461	7.79946	2.92928	7.25945	6.49254	7.01227	6.54958	6.68529	CARD8-AS1	2.86987	1.25814e-06
241442_at	6.63756	5.81483	6.28269	5.24455	6.69778	2.49628	2.48761	5.16262	2.1102	2.12476	6.09513	4.7812	2.13517	3.07109	2.57255	2.50098	3.08461	3.82707	---	2.87015	1.34638e-05
235892_at	5.0998	5.37368	6.34832	5.04801	6.21547	4.80624	2.03503	1.98543	0.00633393	2.40062	4.72243	0.439889	1.43616	3.01789	3.64067	4.66584	4.14208	2.40621	---	2.87053	4.98592e-05
1559789_a_at	2.63761	4.39192	5.85215	5.62784	6.18864	2.35236	1.43531	2.56939	2.3512	0.866552	2.58381	1.40403	1.34676	3.29318	2.63394	1.39001	1.90431	2.758	ZNF781	2.87126	0.0092051
221174_at	6.02497	5.65326	5.96372	5.06917	6.90902	4.70267	0.115566	1.4642	3.31638	1.89157	5.12189	4.86905	4.56806	4.51715	4.6097	1.46707	1.23707	1.79115	---	2.87237	0.000126681
1552398_a_at	6.02347	7.10852	5.99045	5.9745	7.92129	5.46041	4.33307	1.33697	5.54258	4.3431	2.31751	4.92811	4.09312	5.21963	3.11282	4.32227	1.30749	2.17999	CLEC12A	2.8731	0.00026038
244128_x_at	6.60575	6.67925	6.96545	7.76686	6.70649	5.69014	5.53845	4.10147	6.05807	2.02024	1.73005	3.21458	1.1275	5.45463	3.32506	1.76184	7.24263	5.66061	GLIS1	2.87359	0.000229593
232843_s_at	9.22677	9.57582	8.98453	9.40478	9.31242	6.1573	6.61507	5.80969	6.81821	5.20807	4.66472	6.11582	6.02393	6.62273	5.56796	6.60341	9.4153	7.89669	DOCK8	2.87633	1.0074e-06
220782_x_at	11.3248	10.1207	12.0361	10.2974	12.1745	7.7597	7.10524	9.96629	9.8005	9.44174	8.25877	7.103	10.04	8.51796	6.49608	7.02789	7.05749	9.49707	KLK12	2.87748	0.000425328
206283_s_at	7.56473	8.555	8.04767	7.79316	7.72751	5.32503	4.91914	5.85534	5.15453	5.85538	3.13637	5.07365	4.68055	6.04334	4.64996	4.73581	4.88889	5.46022	TAL1	2.87775	3.97134e-08
228210_at	6.94577	6.29464	7.00265	6.41289	6.58697	3.9517	4.328	4.14974	3.45087	2.94152	3.49251	3.29647	3.68404	4.69597	3.5079	3.55496	4.20328	3.75798	NXPH3	2.8782	9.4698e-09
208530_s_at	8.29645	7.78627	8.18771	8.15203	6.14692	6.17246	2.68522	4.00735	4.07786	2.06264	5.68566	3.98463	4.20145	4.62154	6.32395	5.91073	7.70847	5.41813	RARB	2.87848	0.000307644
216063_at	5.30601	5.51229	6.64047	5.60799	6.31529	5.7889	2.3149	1.88866	2.66435	5.12965	2.00999	3.01806	1.35671	3.67134	2.94834	2.72102	4.10198	1.35507	HBBP1	2.8788	1.14326e-05
205792_at	8.46043	7.92253	6.1615	7.12886	6.98839	4.04109	3.45575	5.75591	5.23902	4.71922	3.05958	5.3292	3.91397	5.45696	3.94701	3.07276	6.19775	3.70403	WISP2	2.87909	0.000285601
1564077_at	6.11595	5.30904	5.36238	5.45436	6.65492	2.64118	4.45235	2.05811	1.08957	4.42827	4.73442	2.02705	3.54463	4.59023	-0.247937	4.59926	-0.407746	4.19056	---	2.87933	0.000143479
221029_s_at	8.88708	9.00774	8.215	8.86517	8.06986	4.9736	5.03626	3.38699	7.35381	3.44988	3.28812	4.92216	5.12025	7.30838	3.51398	8.81495	9.21696	8.08633	WNT5B	2.88038	0.000419638
227183_at	5.7768	6.71056	6.76185	5.9916	5.73765	3.56864	2.54703	4.32788	4.05663	2.99764	3.29719	1.29461	3.88977	4.24636	1.22206	2.69508	5.43963	3.50414	CARMN	2.88133	2.3446e-06
221861_at	8.49067	9.02738	8.04698	8.83468	8.47932	6.67058	4.77176	5.26787	6.2364	5.88644	5.38344	6.05737	5.46707	5.63042	5.18242	4.41201	8.10709	4.95106	ARRB1	2.88166	9.25734e-08
233868_x_at	9.57029	9.94203	9.66238	8.95371	9.67982	7.5166	5.4998	8.06979	8.05972	7.55658	7.5584	4.90881	7.56006	5.65886	4.44018	7.36062	7.47596	5.16061	ADAM33	2.88272	2.62214e-06
234350_at	5.88774	7.87285	7.47862	8.22297	6.70111	4.78418	5.56673	4.8014	4.66881	3.2473	4.70509	2.84336	5.9388	5.52634	5.00558	3.86348	3.51741	2.06592	IGLC1 /// IGLJ3 /// IGLL5 /// IGLV3-21	2.88385	0.000407606
202887_s_at	8.63531	8.61239	8.06392	8.09651	8.09697	5.9124	6.89476	2.41419	5.91817	2.11813	5.11168	7.23899	5.95115	7.19282	5.82289	5.91203	7.12151	2.81233	ANPEP	2.88402	8.25695e-05
206619_at	5.40787	6.33392	6.76345	6.63166	7.52868	3.35267	2.54176	1.93002	5.55447	5.93295	5.26982	1.69377	2.26643	2.52572	2.02073	4.89232	7.04568	2.396	DKK4	2.88525	0.000248157
219691_at	11.4083	10.6577	11.8567	11.1299	11.7884	7.80399	8.36154	8.60457	8.93447	8.13971	8.61511	8.96729	7.99933	8.11006	7.62429	8.12724	10.9498	8.02668	SAMD9	2.88635	7.61901e-07
219508_at	12.2535	11.3126	12.2497	11.7306	11.233	9.25615	7.61876	9.35806	9.10994	9.89754	8.94983	7.67954	7.91964	6.89354	6.58048	9.56471	13.0891	9.38509	GCNT3	2.88648	3.87372e-05
217036_at	5.90212	4.74361	7.43594	6.67432	6.17113	5.30868	0.582941	4.36868	2.96336	2.73959	5.90093	5.12832	3.3629	3.8184	1.62429	2.60557	3.06286	1.40469	---	2.88764	0.000615997
1560171_at	6.31062	6.59696	6.80587	6.15258	6.18745	4.01296	4.56579	4.35789	3.62278	4.2047	-0.19909	4.44593	5.69714	3.26743	4.90888	3.62611	1.38283	1.89212	---	2.88874	2.44623e-05
207794_at	6.58733	6.64439	7.46171	6.94554	6.58355	3.04996	4.1105	3.69036	2.30609	4.49455	4.85768	5.3695	4.85304	5.49908	1.84828	4.88145	4.35911	2.10162	CCR2	2.88903	1.46141e-06
222908_at	6.54593	7.55657	7.2414	7.50475	7.45577	4.9116	1.99816	4.84062	5.87267	5.36604	5.84149	4.87521	5.02578	5.28538	1.338	4.5995	2.65042	4.22792	PIEZO2	2.88913	8.26879e-06
244105_at	5.36045	4.03563	5.844	4.96747	6.12614	5.161	0.959028	1.13822	0.41186	3.17453	3.11585	4.93832	0.349026	4.56705	1.71282	3.03323	0.205267	2.13731	WHAMMP2 /// WHAMMP3	2.88955	0.000269918
205698_s_at	8.56497	8.94623	8.97981	9.2507	8.84487	6.28931	5.94072	6.61968	6.15726	6.00776	4.95773	6.80806	3.99203	6.79932	5.71434	6.5252	6.53069	6.00611	MAP2K6	2.89053	3.21624e-09
213169_at	10.6892	10.1934	9.72734	9.9846	9.67342	7.95857	6.97776	6.84315	8.15214	7.72061	6.63061	6.8018	8.23222	7.01155	7.05203	5.82477	8.05794	5.84952	SEMA5A	2.89107	8.61764e-08
242626_at	6.59764	6.87369	5.6225	5.31298	6.42399	2.26568	1.31179	2.97323	2.11153	2.33942	3.56862	1.49779	5.35596	1.98914	4.97466	4.19989	4.95991	5.02401	SAMD5	2.89142	3.8517e-05
203675_at	12.5977	12.6133	13.2685	12.8325	13.4165	9.3395	10.2052	9.94699	10.4735	10.9496	9.52653	10.0963	10.9028	10.3159	10.2698	9.45059	10.0522	9.16897	NUCB2	2.89199	6.83643e-08
223827_at	6.97158	6.88908	6.9613	6.85245	6.65332	4.39231	5.34042	4.5378	5.31381	3.2252	4.05764	6.01984	2.85613	2.22268	4.66063	2.7077	4.24924	2.04138	TNFRSF19	2.89441	2.18435e-06
230158_at	6.41339	6.33125	6.12413	4.81071	5.88899	0.79585	2.23906	4.42155	3.82589	3.08968	0.00475306	4.88172	2.42522	2.24641	4.28489	3.80703	4.35447	2.86786	DPY19L2	2.8949	3.18291e-05
202341_s_at	11.687	10.7118	10.9469	10.8668	10.3813	7.67553	7.44888	8.30551	7.86783	8.0054	6.82118	7.99205	7.56224	6.73243	7.84009	8.64907	10.6732	8.73577	TRIM2	2.89498	6.45922e-07
207833_s_at	7.5857	7.50468	10.544	7.84379	7.54739	6.4991	5.56613	2.96073	5.03417	5.30016	5.05829	5.97763	4.71128	3.51874	3.93369	6.82042	6.72664	6.91972	HLCS	2.89537	0.00377072
215332_s_at	5.4285	5.47429	5.71697	6.46037	6.07723	3.39394	4.21738	1.19144	1.84804	1.73197	1.58395	5.15462	3.73288	0.913186	1.58818	5.33158	3.96012	3.50997	CD8B	2.8963	1.41006e-05
231738_at	6.65061	7.09957	6.34266	6.04087	6.52578	4.26171	0.40806	3.74265	4.43894	5.12781	4.47966	3.01434	4.34864	2.30206	4.68907	4.62193	4.42921	1.39605	PCDHB7	2.8965	6.85501e-06
204955_at	12.7842	13.8123	13.2963	13.3198	13.1943	10.2544	11.4858	9.88226	10.5992	10.0563	8.9401	11.4504	10.6605	11.3577	10.9271	9.87168	9.95648	9.54608	SRPX	2.89769	2.20169e-08
1568848_at	6.21817	4.97298	6.35412	6.0935	4.7859	2.95619	1.08093	2.69182	3.91113	1.17409	3.58852	0.560226	4.73159	3.65589	2.59674	3.00929	2.63587	3.62703	---	2.89883	4.89634e-05
228098_s_at	11.1766	10.4942	11.1298	10.9744	10.9313	7.90872	7.17914	8.26708	7.2247	7.63861	7.78283	7.2786	8.66188	8.3728	8.09253	7.74785	9.35915	9.0266	MYLIP	2.89967	7.78976e-10
202830_s_at	12.3259	11.8053	11.2336	11.7469	11.4235	8.62787	8.4065	7.86731	7.98974	8.76313	7.01364	7.79719	8.56799	8.529	9.2562	7.99205	14.1009	9.57967	GPX2	2.90003	4.69904e-05
230233_at	7.57654	7.7766	7.80226	7.65977	8.67204	6.09221	2.20035	4.59812	0.857901	5.50674	5.63386	3.26565	5.13595	6.38805	4.65079	6.899	7.50732	6.20995	---	2.90161	0.00012571
223672_at	2.33623	5.78719	4.98862	5.12745	5.55849	3.91648	2.3742	1.34238	4.1733	1.03562	1.5213	0.480472	2.02928	1.91207	-0.111539	2.26849	1.15231	2.05172	SGIP1	2.9022	0.0053899
237479_at	5.07405	5.2399	5.71576	5.81045	5.97678	3.83852	4.92559	5.13178	3.26632	4.95024	0.244644	4.94582	3.75488	-1.53032	1.6188	1.29107	1.45244	0.703809	---	2.90234	0.000395762
240141_at	6.24949	7.10968	6.57691	6.60018	6.8464	4.81676	3.50513	3.74861	-0.465341	4.51555	5.27063	4.8246	5.34144	3.82352	4.78482	5.06096	3.36363	0.453333	---	2.90394	7.49361e-05
213493_at	4.7605	5.76383	3.97421	6.66194	5.85279	1.74248	2.55169	3.20069	2.99266	1.88491	2.33388	3.15251	2.35442	4.03094	1.8542	2.51733	1.34835	2.50716	SNED1	2.90487	0.00163685
208851_s_at	8.22418	9.30067	8.42171	8.93605	8.77318	5.93184	6.31471	5.67809	4.39629	6.0064	3.57972	7.02809	6.05548	5.88936	6.64772	6.0824	5.81515	6.31548	THY1	2.90495	1.45977e-07
243755_at	3.51846	6.31193	6.16283	6.24423	6.55057	4.35377	0.538041	0.484499	4.36029	4.82951	4.52323	4.084	2.25683	4.43584	1.77636	1.65191	1.47041	2.29157	---	2.90712	0.00268527
232136_s_at	8.13804	8.85295	8.8407	9.21838	8.75794	6.7053	6.31085	5.29648	6.79151	5.58773	5.75119	5.35702	5.39728	7.05584	5.50146	6.62069	5.06202	4.65802	CTTNBP2	2.90811	4.06481e-08
241981_at	6.82265	6.89142	7.1998	7.10968	7.56241	1.89949	4.24349	4.15084	4.70812	2.88926	3.63571	5.24198	4.73657	5.21932	4.74163	4.53668	4.46593	4.23876	FAM20A	2.9089	2.99122e-08
211209_x_at	6.36178	6.37773	7.15431	7.55463	6.98988	4.002	6.43386	2.86192	3.38807	7.0539	3.75958	3.30692	3.11348	3.26816	3.9867	2.82359	3.70786	4.01279	SH2D1A	2.9093	4.44781e-06
220707_s_at	6.24785	6.37717	6.26742	5.65877	6.11516	3.04647	5.72365	4.17548	3.44821	2.55655	2.62504	3.14053	2.39377	2.92357	3.62032	2.75125	3.22894	2.27781	FOXRED2	2.9093	2.25577e-08
242020_s_at	2.6812	3.36213	5.66791	6.11215	5.39236	1.65677	0.555227	3.20799	2.52547	2.05998	3.35652	0.816804	0.672471	3.17948	0.881508	0.168129	2.03044	1.42664	ZBP1	2.9095	0.00885816
219937_at	7.17309	6.88108	7.53396	6.0975	5.76729	0.96414	4.53444	5.18272	2.82546	4.00112	4.74554	4.84827	1.05374	5.10409	2.64326	6.88724	4.50935	1.84663	TRHDE	2.91012	0.000167843
210606_x_at	6.75507	8.25928	8.24274	7.08453	6.82987	4.85659	4.29762	6.10997	1.54493	4.13351	4.10862	4.49755	5.34949	4.88764	3.07444	2.96329	6.6094	6.37963	KLRD1	2.91025	7.18811e-05
212914_at	9.81793	9.50036	9.57058	9.81277	9.47011	6.22313	5.88983	7.34629	7.07336	7.03515	6.88575	5.61049	6.73732	6.21432	5.5709	7.55111	7.84542	7.3995	CBX7	2.91261	1.78364e-09
206432_at	6.69919	7.52561	7.64974	8.0122	7.5196	5.34316	4.84103	4.86257	4.76457	5.45214	2.9528	4.98251	0.248656	1.61013	3.82719	7.2825	8.37112	4.84012	HAS2	2.91369	0.000339775
229307_at	6.36504	7.93312	8.81498	7.78954	8.4178	1.53297	5.29241	5.67015	5.25662	4.48754	4.8023	5.49676	5.97167	5.11622	5.91574	5.28101	4.933	4.59341	ANKRD28	2.91411	0.000358872
228236_at	7.62329	4.63798	6.39604	7.22383	7.54221	2.73591	2.88397	3.52061	3.8424	4.25522	3.82775	3.71264	3.21532	3.04698	3.87898	4.43121	6.50287	3.15403	SLC52A3	2.91483	0.00328041
215306_at	6.62132	7.49114	7.41783	7.74426	6.72944	4.49045	4.9517	4.9586	1.64252	5.33273	1.88092	5.27813	5.45189	3.07042	5.08584	4.54453	4.90133	4.11746	---	2.91568	3.33275e-06
224148_at	6.51659	7.46531	7.58788	7.79387	7.59704	4.58209	1.61146	3.26197	4.60957	5.1084	4.89695	1.75881	3.51677	2.89581	4.70431	7.26902	8.79183	5.15889	FYB	2.91784	0.000200896
227236_at	8.78798	9.23469	8.96294	8.91108	9.02092	6.56195	5.32466	5.29678	5.66236	5.50507	3.30849	6.3003	6.02023	5.22223	4.99143	9.70059	9.25917	5.68834	TSPAN2	2.91879	4.4189e-05
215014_at	5.55032	5.77634	5.74485	5.86477	5.72718	5.15237	2.85252	0.252173	2.58765	-0.0399332	2.0475	-1.10439	4.40501	3.07087	1.44456	5.18842	5.70271	5.01155	KCND3	2.91954	0.000484881
1560359_at	6.63011	6.85627	7.22512	6.6685	5.17534	2.08638	3.02979	4.09677	0.591105	4.99058	4.53221	4.12993	3.31278	4.59022	4.88962	1.36938	5.02016	4.0457	ITGA1	2.91994	8.87815e-05
216558_x_at	5.77665	5.79836	7.19759	5.95811	5.39488	2.67256	5.46426	1.98331	4.04308	1.25677	4.65532	5.83466	0.296428	2.37707	2.04009	3.05494	5.05329	1.62452	IGHA1 /// IGHD /// IGHG1 /// IGHG2 /// IGHG3 /// IGHM /// IGHV3-30 /// IGHV3-33 /// IGHV4-31	2.92079	0.000112411
1567386_at	4.32337	4.86527	4.5992	4.27285	4.80387	3.29907	0.212756	-0.341354	0.860049	3.08801	0.0241778	1.09004	-0.538052	4.60342	4.58473	3.3412	0.453649	0.789187	---	2.92161	9.39291e-05
1554938_a_at	7.41646	6.81442	6.20634	7.40746	6.44026	2.65881	1.84936	5.58016	5.69808	2.48839	3.28585	6.01131	1.89596	4.41818	1.99993	2.61546	6.47441	6.18206	ACOT11	2.92176	9.49683e-05
1565639_a_at	6.51208	6.20758	6.05579	6.66383	5.79229	3.55998	3.13901	4.11429	2.99633	3.43989	3.77024	1.75604	2.52452	5.28895	3.31073	3.26596	1.52196	4.50992	PMP22	2.9234	1.18437e-07
238718_at	5.35739	5.10526	5.5344	5.44297	4.69487	3.15955	-0.248622	3.5141	0.341075	2.01981	4.34208	0.0654344	3.93022	3.12415	-1.28983	1.49247	5.245	4.23934	---	2.92431	0.000239955
225728_at	11.1847	10.8617	10.6827	11.811	11.2591	8.46903	8.0342	7.50408	9.11582	8.21348	7.02549	8.3406	7.90986	8.09302	7.52053	9.05757	10.5956	7.17592	SORBS2	2.92482	1.96612e-07
227929_at	6.88101	7.50508	7.21084	6.80427	7.56336	5.60956	5.5108	5.26006	3.54032	5.03626	1.15004	5.00331	4.6355	2.54355	3.47063	3.93927	4.96913	4.81207	LIN7A	2.92518	1.85857e-06
205364_at	8.56101	8.89874	9.1305	8.52867	8.35053	5.45362	4.77097	7.04233	6.37916	6.73479	6.96223	5.60251	6.09307	6.00279	5.71606	5.25121	2.90854	6.06852	ACOX2	2.92575	1.95789e-07
242563_at	3.82064	6.10577	5.51795	5.60263	6.02012	3.33067	3.72345	4.20813	2.13323	1.54784	1.7264	1.54523	4.70837	1.57986	3.64532	2.52293	0.372395	1.28913	---	2.92627	0.000293901
230405_at	8.64522	8.5708	8.8774	8.83636	8.75126	5.85468	3.74232	3.98826	6.61207	3.9421	6.47711	5.99504	4.35985	4.63158	4.38114	7.93208	11.2812	6.30718	C5orf56	2.92816	0.000279016
244267_at	3.85209	4.75645	4.42806	3.80278	4.96278	0.575312	1.28588	2.84764	0.735609	1.62915	1.44525	1.85004	1.84792	1.08073	2.25725	0.297133	1.72592	1.03858	SATB1	2.9284	2.41525e-06
226932_at	10.6103	10.7804	10.3878	10.8881	10.711	8.53638	7.82975	6.71735	8.15719	7.62308	6.44927	7.23568	7.86082	7.08586	6.86412	8.86223	10.1335	7.35625	SSPN	2.92849	9.04205e-08
[truncated: 2,246 more rows]
